# Supplementary material for: Genomic and phenotypic characterization of 26 novel marine bacterial strains with relevant biogeochemical roles and widespread presence across the global ocean
Source: Front Microbiol. 2024 May 28;15:1407904. doi: 10.3389/fmicb.2024.1407904 (PMC11165706; doi:10.3389/fmicb.2024.1407904)
Supplement: SUPPLEMENTARY TABLE S1 — Biogeochemically relevant genes screened in this study and their references. [file Data_Sheet_1.XLSX]

## Sheet: Table S1
Gene	Description	Category	Metabolism	Reference
coxL	Aerobic carbon-monoxide dehydrogenase large subunit	Use of CO as energy source	Carbon metabolism	King, G. M., and Weber, C. F. (2007). Distribution, diversity and ecology of aerobic CO-oxidizing bacteria. Nat. Rev. Microbiol. 5, 107–118. doi: 10.1038/nrmicro1595.
cyoA	Cytochrome o ubiquinol oxidase subunit II	Aerobic respiration	Carbon metabolism	Bekker, M., De Vries, S., Ter Beek, A., Hellingwerf, K. J., and Teixeira De Mattos, M. J. (2009). Respiration of Escherichia coli can be fully uncoupled via the nonelectrogenic terminal cytochrome bd-II oxidase. J. Bacteriol. 191, 5510–5517. doi: 10.1128/JB.00562-09.
cydA	Cytochrome bd ubiquinol oxidase subunit I	Respiration in low O2	Carbon metabolism	Bekker, M., De Vries, S., Ter Beek, A., Hellingwerf, K. J., and Teixeira De Mattos, M. J. (2009). Respiration of Escherichia coli can be fully uncoupled via the nonelectrogenic terminal cytochrome bd-II oxidase. J. Bacteriol. 191, 5510–5517. doi: 10.1128/JB.00562-09.
coxA	Cytochrome c oxidase subunit I	Respiration in low O2	Carbon metabolism	Preisig, O., Zufferey, R., Thöny-Meyer, L., Appleby, C. A., and Hennecke, H. (1996). A high-affinity cbb3-type cytochrome oxidase terminates the symbiosis-specific respiratory chain of Bradyrhizobium japonicum. J. Bacteriol. 178, 1532–1538. doi: 10.1128/jb.178.6.1532-1538.1996.
ccoN	Cytochrome c oxidase cbb3-type subunit I	Respiration in low O2	Carbon metabolism	Preisig, O., Zufferey, R., Thöny-Meyer, L., Appleby, C. A., and Hennecke, H. (1996). A high-affinity cbb3-type cytochrome oxidase terminates the symbiosis-specific respiratory chain of Bradyrhizobium japonicum. J. Bacteriol. 178, 1532–1538. doi: 10.1128/jb.178.6.1532-1538.1996.
rbcL	Ribulose-bisphosphate carboxylase large chain	RuBisCO, C fixation	Carbon metabolism	Gielly, L., and Taberlet, P. (1994). The use of chloroplast DNA to resolve plant phylogenies: Noncoding versus rbcL sequences. Mol. Biol. Evol. 11, 769–777. doi: 10.1093/oxfordjournals.molbev.a040157.
rbcS	Ribulose-bisphosphate carboxylase small chain	RuBisCO, C fixation	Carbon metabolism	Gielly, L., and Taberlet, P. (1994). The use of chloroplast DNA to resolve plant phylogenies: Noncoding versus rbcL sequences. Mol. Biol. Evol. 11, 769–777. doi: 10.1093/oxfordjournals.molbev.a040157.
pufM	Photosynthetic reaction center M subunit	Marker of AAP	Carbon metabolism	Ferrera, I., Borrego, C. M., Salazar, G., and Gasol, J. M. (2014). Marked seasonality of aerobic anoxygenic phototrophic bacteria in the coastal NW Mediterranean Sea as revealed by cell abundance, pigment concentration and pyrosequencing of pufM gene. Environ. Microbiol. 16, 2953–2965. doi: 10.1111/1462-2920.12278.
chlG	Chlorophyll/bacteriochlorophyll a synthase	Marker of AAP	Carbon metabolism	Preisig, O., Zufferey, R., Thöny-Meyer, L., Appleby, C. A., and Hennecke, H. (1996). A high-affinity cbb3-type cytochrome oxidase terminates the symbiosis-specific respiratory chain of Bradyrhizobium japonicum. J. Bacteriol. 178, 1532–1538. doi: 10.1128/jb.178.6.1532-1538.1996.
prd	Rhodopsin	Obtention of energy from light	Carbon metabolism	Beja, O., Aravind, L., Koonin, E. V., Suzuki, M. T., Hadd, A., Nguyen, L. P., et al. (2000). Bacterial rhodopsin: Evidence for a new type of phototrophy in the sea. Science (80-. ). 289, 1902–1906. doi: 10.1126/science.289.5486.1902.
psaD	Photosystem I subunit II	Photosynthesis	Carbon metabolism	Preisig, O., Zufferey, R., Thöny-Meyer, L., Appleby, C. A., and Hennecke, H. (1996). A high-affinity cbb3-type cytochrome oxidase terminates the symbiosis-specific respiratory chain of Bradyrhizobium japonicum. J. Bacteriol. 178, 1532–1538. doi: 10.1128/jb.178.6.1532-1538.1996.
psbA	Photosystem II P680 reaction center D1 protein	Photosynthesis	Carbon metabolism	Salazar, G., Paoli, L., Alberti, A., Huerta-Cepas, J., Ruscheweyh, H. J., Cuenca, M., et al. (2019). Gene Expression Changes and Community Turnover Differentially Shape the Global Ocean Metatranscriptome. Cell 179, 1068-1083.e21. doi: 10.1016/j.cell.2019.10.014.
algL	alginate degradation	alginate degradation	Carbon metabolism	Thiang Yian Wong, Preston, L. A., and Schiller, N. L. (2000). Alginate lyase: Review of major sources and enzyme characteristics, structure-function analysis, biological roles, and applications. Annu. Rev. Microbiol. 54, 289–340. doi: 10.1146/annurev.micro.54.1.289.
chiA	chitin degradation	chitin degradation	Carbon metabolism	Techkarnjanaruk, S., and Goodman, A. E. (1999). Multiple genes involved in chitin degradation from the marine bacterium Pseudoalteromonas sp. strain S91. Microbiology, 925–934.
gdhA	Glutamate dehydrogenase (NAD(P)+)	Nitrogen assimilation in low carbon and high nitrogen conditions	Nitrogen metabolism	Moran, M. A., Buchan, A., González, J. M., Heidelberg, J. F., Whitman, W. B., Klene, R. P., et al. (2004). Genome sequence of Silicibacter pomeroyi reveals adaptations to the marine environment. Nature 432, 910–913. doi: 10.1038/nature03170.
nifA	Nif-specific regulatory protein	Nitrogen fixation	Nitrogen metabolism	Lei, S., Pulakat, L., and Gavini, N. (1999). Genetic analysis of nif regulatory genes by utilizing the yeast two- hybrid system detected formation of a NifL-NifA complex that is implicated in regulated expression of nif genes. J. Bacteriol. 181, 6535–6539. doi: 10.1128/jb.181.20.6535-6539.1999.
nifD	Nitrogenase molybdenum-iron protein alpha chain	Nitrogen fixation	Nitrogen metabolism	Joerger, R. D., Jacobson, M. R., Premakumar, R., Wolfinger, E. D., and Bishop, P. E. (1989). Nucleotide sequence and mutational analysis of the structural genes (anfHDGK) for the second alternative nitrogenase from Azotobacter vinelandii. J. Bacteriol. 171, 1075–1086. doi: 10.1128/jb.171.2.1075-1086.1989.
nifH	Nitrogenase iron protein NifH	Nitrogen fixation	Nitrogen metabolism	Jacobson, M. R., Brigle, K. E., Bennett, L. T., Setterquist, R. A., Wilson, M. S., Cash, V. L., et al. (1989). Physical and genetic map of the major nif gene cluster from Azotobacter vinelandii. J. Bacteriol. 171, 1017–1027. doi: 10.1128/jb.171.2.1017-1027.1989.
nifK	Nitrogenase iron protein	Nitrogen fixation	Nitrogen metabolism	Joerger, R. D., Jacobson, M. R., Premakumar, R., Wolfinger, E. D., and Bishop, P. E. (1989). Nucleotide sequence and mutational analysis of the structural genes (anfHDGK) for the second alternative nitrogenase from Azotobacter vinelandii. J. Bacteriol. 171, 1075–1086. doi: 10.1128/jb.171.2.1075-1086.1989.
amoA	Methane/ammonia monooxygenase subunit A	Nitrification	Nitrogen metabolism	Galand, P. E., Gutiérrez-Provecho, C., Massana, R., Gasol, J. M., and Casamayor, E. O. (2010). Inter-annual recurrence of archaeal assemblages in the coastal NW Mediterranean Sea (Blanes Bay Microbial Observatory). Limnol. Oceanogr. 55, 2117–2125. doi: 10.4319/lo.2010.55.5.2117.
amoB	Methane/ammonia monooxygenase subunit B	Nitrification	Nitrogen metabolism	Calvó, L., and Garcia-Gil, L. J. (2004). Use of amoB as a new molecular marker for ammonia-oxidizing bacteria. J. Microbiol. Methods 57, 69–78. doi: 10.1016/j.mimet.2003.11.019.
amoC	Methane/ammonia monooxygenase subunit C	Nitrification	Nitrogen metabolism	Calvó, L., and Garcia-Gil, L. J. (2004). Use of amoB as a new molecular marker for ammonia-oxidizing bacteria. J. Microbiol. Methods 57, 69–78. doi: 10.1016/j.mimet.2003.11.019.
hao	Hydroxylamine dehydrogenase	Nitrification	Nitrogen metabolism	Shinozaki, H., and Fukui, M. (2002). Comparison of 16S rRNA, ammonia monooxygenase subunit A and hydroxylamine oxidoreductase gene, in chemolithotrophic ammonia-oxidizing bacteria. J. Gen. Appl. Microbiol. 48, 173–176. doi: 10.2323/jgam.48.173.
napA	Nitrate reductase (cytochrome)	Denitrification	Nitrogen metabolism	Philippot, L. (2002). Denitrifying genes in bacterial and Archaeal genomes. Biochim. Biophys. Acta 1577, 355–376.
napB	Nitrate reductase (cytochrome), electron transfer subunit	Denitrification	Nitrogen metabolism	Philippot, L. (2002). Denitrifying genes in bacterial and Archaeal genomes. Biochim. Biophys. Acta 1577, 355–376.
narG	Nitrate reductase / nitrite oxidoreductase, alpha subunit	Denitrification	Nitrogen metabolism	Philippot, L. (2002). Denitrifying genes in bacterial and Archaeal genomes. Biochim. Biophys. Acta 1577, 355–376.
narH	Nitrate reductase / nitrite oxidoreductase, beta subunit	Denitrification	Nitrogen metabolism	Philippot, L. (2002). Denitrifying genes in bacterial and Archaeal genomes. Biochim. Biophys. Acta 1577, 355–376.
narI	Nitrate reductase gamma subunit	Denitrification	Nitrogen metabolism	Philippot, L. (2002). Denitrifying genes in bacterial and Archaeal genomes. Biochim. Biophys. Acta 1577, 355–376.
nirB	Nitrite reductase (NADH) large subunit	Denitrification	Nitrogen metabolism	Harborne, N. R., Griffiths, L., Busby, S. J. W., and Cole, J. A. (1992). Transcriptional control, translation and function of the products of the five open reading frames of the Escherichia coli nir operon. Mol. Microbiol. 6, 2805–2813. doi: 10.1111/j.1365-2958.1992.tb01460.x.
nirK	Nitrite reductase (NO-forming)	Denitrification	Nitrogen metabolism	Wang, H., and Gunsalus, R. P. (2000). The nrfA and nirB nitrite reductase operons in Escherichia coli are expressed differently in response to nitrate than to nitrite. J. Bacteriol. 182, 5813–5822. doi: 10.1128/JB.182.20.5813-5822.2000.
nirS	Nitrite reductase (NO-forming) / hydroxylamine reductase	Denitrification	Nitrogen metabolism	Wang, H., and Gunsalus, R. P. (2000). The nrfA and nirB nitrite reductase operons in Escherichia coli are expressed differently in response to nitrate than to nitrite. J. Bacteriol. 182, 5813–5822. doi: 10.1128/JB.182.20.5813-5822.2000.
nosZ	Nitrous-oxide reductase	Denitrification	Nitrogen metabolism	Philippot, L. (2002). Denitrifying genes in bacterial and Archaeal genomes. Biochim. Biophys. Acta 1577, 355–376.
ureA	Urease subunit gamma	Use of urea as N source	Nitrogen metabolism	Ferrera, I., Sebastian, M., Acinas, S. G., and Gasol, J. M. (2015). Prokaryotic functional gene diversity in the sunlit ocean: Stumbling in the dark. Curr. Opin. Microbiol. 25, 33–39. doi: 10.1016/j.mib.2015.03.007.
ureB	Urease subunit beta	Use of urea as N source	Nitrogen metabolism	Ferrera, I., Sebastian, M., Acinas, S. G., and Gasol, J. M. (2015). Prokaryotic functional gene diversity in the sunlit ocean: Stumbling in the dark. Curr. Opin. Microbiol. 25, 33–39. doi: 10.1016/j.mib.2015.03.007.
ureC	Urease subunit alpha	Use of urea as N source	Nitrogen metabolism	Su, J., Jin, L., Jiang, Q., Sun, W., Zhang, F., and Li, Z. (2013). Phylogenetically Diverse ureC Genes and Their Expression Suggest the Urea Utilization by Bacterial Symbionts in Marine Sponge Xestospongia testudinaria. PLoS One 8, 1–8. doi: 10.1371/journal.pone.0064848.
amt	Ammonium transporter, Amt family	N acquisition	Nitrogen metabolism	Alonso-Sáez, L., Morán, X. A. G., and González, J. M. (2020). Transcriptional Patterns of Biogeochemically Relevant Marker Genes by Temperate Marine Bacteria. Front. Microbiol. 11, 1–10. doi: 10.3389/fmicb.2020.00465.
dmdA	Dimethylsulfoniopropionate demethylase	Obtention of S from DMSP (climate gas)	Sulfur metabolism	Moran, M. A., Reisch, C. R., Kiene, R. P., and Whitman, W. B. (2012). Genomic insights into bacterial DMSP transformations. Ann. Rev. Mar. Sci. 4, 523–542. doi: 10.1146/annurev-marine-120710-100827.
soxB	S-sulfosulfanyl-L-cysteine sulfohydrolase	Marker of oxidation of S compounds	Sulfur metabolism	Meyer, B., Imhoff, J. F., and Kuever, J. (2007). Molecular analysis of the distribution and phylogeny of the soxB gene among sulfur-oxidizing bacteria - Evolution of the Sox sulfur oxidation enzyme system. Environ. Microbiol. 9, 2957–2977. doi: 10.1111/j.1462-2920.2007.01407.x.
aprA	Dissimilatory adenosine-5‚Ä≤ -phosphosulfate reductase	Marker of reduction of S compounds	Sulfur metabolism	Chiang, Y. L., Hsieh, Y. C., Fang, J. Y., Liu, E. H., Huang, Y. C., Chuankhayan, P., et al. (2009). Crystal structure of adenylylsulfate reductase from Desulfovibrio gigas suggests a potential self-regulation mechanism involving the C terminus of the β-subunit. J. Bacteriol. 191, 7597–7608. doi: 10.1128/JB.00583-09.
pstS	Phosphate transport system substrate-binding protein	P uptake	Phosphorus metabolism	Orchard, E. D., Webb, E. A., and Dyhrman, S. T. (2009). Molecular analysis of the phosphorus starvation response in trichodesmium spp. Environ. Microbiol. 11, 2400–2411. doi: 10.1111/j.1462-2920.2009.01968.x.
pit	Low-affinity inorganic phosphate transporter	PO4 transporter under high P	Phosphorus metabolism	Alonso-Sáez, L., Morán, X. A. G., and González, J. M. (2020). Transcriptional Patterns of Biogeochemically Relevant Marker Genes by Temperate Marine Bacteria. Front. Microbiol. 11, 1–10. doi: 10.3389/fmicb.2020.00465.
phnE	Phosphonate transport system permease protein	DOP acquisition	Phosphorus metabolism	Lockwood, S., Greening, C., Baltar, F., and Morales, S. E. (2022). Global and seasonal variation of marine phosphonate metabolism. ISME J. 16, 2198–2212. doi: 10.1038/s41396-022-01266-z.
phoA	alkaline phosphatase A	Hidrolysis of DOP	Phosphorus metabolism	Luo, H., Benner, R., Long, R. A., and Hu, J. (2009). Subcellular localization of marine bacterial alkaline phosphatases. Proc. Natl. Acad. Sci. U. S. A. 106, 21219–21223. doi: 10.1073/pnas.0907586106.
phoD	alkaline phosphatase D	Hidrolysis of DOP	Phosphorus metabolism	Luo, H., Benner, R., Long, R. A., and Hu, J. (2009). Subcellular localization of marine bacterial alkaline phosphatases. Proc. Natl. Acad. Sci. U. S. A. 106, 21219–21223. doi: 10.1073/pnas.0907586106.
phoX	alkaline phosphatase X	Hidrolysis of DOP	Phosphorus metabolism	Sebastian, M., and Ammerman, J. W. (2009). The alkaline phosphatase PhoX is more widely distributed in marine bacteria than the classical PhoA. ISME J. 3, 563–572. doi: 10.1038/ismej.2009.10.
phnM	phosphonate catabolism	Hidrolysis of DOP	Phosphorus metabolism	Lockwood, S., Greening, C., Baltar, F., and Morales, S. E. (2022). Global and seasonal variation of marine phosphonate metabolism. ISME J. 16, 2198–2212. doi: 10.1038/s41396-022-01266-z.
ptxD	Phosphonate/phosphite dehydrogenase	Use of phosphite	Phosphorus metabolism	Martínez, A., Osburne, M. S., Sharma, A. K., Delong, E. F., and Chisholm, S. W. (2012). Phosphite utilization by the marine picocyanobacterium Prochlorococcus MIT9301. Environ. Microbiol. 14, 1363–1377. doi: 10.1111/j.1462-2920.2011.02612.x.
plcP	phospholipid remodeling under low P	low P adaptation	Phosphorus metabolism	Sebastián, M., Smith, A. F., González, J. M., Fredricks, H. F., Van Mooy, B., Koblížek, M., et al. (2016). Lipid remodelling is a widespread strategy in marine heterotrophic bacteria upon phosphorus deficiency. ISME J. 10, 968–978. doi: 10.1038/ismej.2015.172.
hupL	Ni, Fe hydrogenase large subunit	Oxidation of H2 for energy	H2 metabolism	Lappan, R., Shelley, G., Islam, Z. F., Leung, P. M., Lockwood, S., Nauer, P. A., et al. (2023). Molecular hydrogen in seawater supports growth of diverse marine bacteria. Nat. Microbiol. 8, 581–595. doi: 10.1038/s41564-023-01322-0.
isiA	Iron stress-induced chlorophyll-binding protein	Response to low Fe	Fe metabolism	Park, Y. I., Sandström, S., Gustafsson, R., and Öquist, G. (1999). Expression of the isiA gene is essential for the survival of the cyanobacterium Synechococcus sp. PCC 7942 by protecting photosystem II from excess light under iron limitation. Mol. Microbiol. 32, 123–129. doi: 10.1046/j.1365-2958.1999.01332.x.

## Sheet: Table S2
Strain	Completeness	Contamination	No. contigs	Genome size (bp)	DNA G+C (mol%)	16S length	16S % completeness	AAI: closest strain	closest AAI (%)	ANI: closest strain	ANI (%)	dDDH_d4: closest strain	dDDH_d4 (%)
Tropicimonas omnivorans F158T	98.13	1.82	30	3936423	66.9	1465	100	Tranquillimonas rosea DSM 23042	67.2229	Palleronia abyssalis CECT 8504	79.7441	Palleronia abyssalis CECT 8504	24.4
Stakelama saccharohpila W311T	99.66	0.1	1	3185593	65.8	1486	100	Stakelama marina LXI357	78.7961	Stakelama marina LXI357	82.9297	Stakelama marina LXI357	23.2
Croceicoccus esteveae F390T	97.52	1.1	37	2862026	60.7	1500	100	Croceicoccus hydrothermalis JLT1	74.1145	Croceicoccus hydrothermalis JLT1	78.4302	Palleronia abyssalis CECT 8504	22.7
Banduia mediterranea W345T	99.28	0.79	118	3837012	64	1532	100	Fontimonas thermophila DSM 23609	62.9453	Solimonas marina KCTC 52314T	78.3895	Solimonas marina KCTC 52314T	21.4
Spectribacter acetivorans P385T	98.46	0.91	62	3304357	65.7	1534	100	Salinisphaera orenii MKB5	64.0686	Salinisphaera orenii MKB5	78.1706	Solimonas marina KCTC 52314T	20.3
Sprectribacter hydrogenooxidans W335T	98.55	1	79	3288363	65.6	1538	100	Salinisphaera halophila YIM 95161	63.9949	Salinisphaera halophila YIM 95161	78.0216	Salinisphaera shabanensis DSM 14853	19.2
Glaciecola petra P117T	99.6	0.24	36	4046296	39.9	1529	100	Glaciecola punicea ACAM 611	70.9179	-	-	Alteromonas alba 190	25.1
Brumicola blandensis W364	99.89	0.51	43	3935682	42.6	1438	95.1	Glaciecola nitratireducens FR1064	76.8404	-	-	Marinagarivorans algicola Z1	34
Brumicola blandensis W409T	99.89	0.51	31	4006749	42.6	1531	100	Glaciecola nitratireducens FR1064	76.848	-	-	Marinagarivorans algicola Z1	27.3
Thalassotalea castellviae W431T	99.28	1.43	44	3957669	37.2	1501	100	Thalassotalea insulae KCTC 62186	75.4731	Colwellia aestuarii KCTC 12480	78.6233	Pseudoalteromonas carrageenovora ATCC 43555	25.3
Patiriisocius hiemis W242T	99.24	0	44	2840606	33.7	1519	100	'Candidatus Ulvibacter alkanivorans' Bin25-node4	73.8023	Patiriisocius marinistellae JCM 33344	77.0901	Olleya sediminilitoris YSTF-M6T	22
Urechidicola vernalis P050T	99.33	0.01	48	3143576	33.5	1516	100	Urechidicola croceus LPB0138T	72.6283	Urechidicola croceus LPB0138T	77.8633	Flavicella marina 2A-7	20.3
Microcosmobacter mediterraneus W332T	99.5	0	40	2998259	32.5	1520	100	Psychroserpens magnus DSM 26283	72.9762	Psychroserpens magnus DSM 26283	77.9555	Winogradskyella eckloniae EC29	19.1
Asprobacillus argos S356T	98.99	0.7	23	3176427	35.2	1466	98.1	Polaribacter septentrionalilitoris ANORD1	72.1266	Polaribacter huanghezhanensis KCTC 32516	77.688	Tenacibaculum agarivorans HZ1	19.3
Autumnicola tepida F363T	99.43	1.33	172	4366571	40	1519	100	Salegentibacter mishustinae DSM 23404	74.7443	Salegentibacter mishustinae KCTC 12263	79.4446	Joostella marina DSM 19592	27.2
Autumnicola musiva F117T	99.43	0.51	112	4519623	38.3	1518	100	Salegentibacter mishustinae KCTC 12263	74.3047	Salegentibacter agarivorans DSM 23515	79.3386	Joostella marina DSM 19592	28.6
Autumnicola patrickiae F188T	99.43	0.43	98	4345195	38.4	1516	100	Salegentibacter agarivorans DSM 23515	74.4368	Salinimicrobium marinum KCTC12719	79.9188	Salinimicrobium tongyeongense HN-2-9-2T	26.9
Autumnicola edwardsiae F297T	99.05	0.76	484	3832387	38.9	1516	100	Salegentibacter mishustinae KCTC 12263	75.1743	Salegentibacter mishustinae DSM 23404	79.4022	Joostella marina DSM 19592	32.1
Autumnicola lenta F260T	99.05	0.43	124	3926964	38.6	1516	100	Salegentibacter mishustinae KCTC 12263	74.2398	Salegentibacter agarivorans DSM 23515	77.8868	Salinimicrobium profundisediminis MT39	28
Autumnicola psychrophila F225T	99.43	0.43	54	3963121	38.4	1516	100	Salegentibacter salarius DSM 23401	74.2932	Salegentibacter salegens DSM 5424	77.9394	Salinimicrobium profundisediminis MT39	25.6
Croceitalea rosinachiae F388T	99.01	0	31	3601801	36.4	1519	100	Croceitalea dokdonensis DOKDO 023	75.6569	-	-	Wenyingzhuangia fucanilytica CCTCC AB 2015089	23.2
Croceitalea vernalis P007T	99.01	1.16	46	3382519	34.7	1519	100	Croceitalea dokdonensis DOKDO 023	75.6226	Croceivirga lutea CGMCC 1.15761	77.2293	Flavobacterium psychrophilum DSM 3660	19.9
Croceitalea vernalis P059	99.01	1.16	36	3288545	34.6	1519	100	Croceitalea dokdonensis DOKDO 023	75.5933	Croceivirga lutea CGMCC 1.15761	77.1147	Wenyingzhuangia fucanilytica CCTCC AB 2015089	20.3
Pricia mediterranea S334T	98.84	0.42	3	4569019	47	1526	100	Pricia antarctica DSM 23421	80.8708	Pricia antarctica DSM 23421	78.0046	Winogradskyella maritima CECT 8979	34.5
Rubrivirga litoralis F394T	96.72	1.91	113	3722090	73.7	1525	100	Rubrivirga marina SAORIC-28	71.3731	Rubrivirga marina SAORIC-28	81.3067	Rhodothermus bifroesti ISCAR-7401T	25.4
Rubrivirga litoralis S365	96.72	3.01	10	3926748	73.7	1525	100	Rubrivirga marina SAORIC-28	71.6209	Rubrivirga marina SAORIC-28	81.2339	Rhodothermus bifroesti ISCAR-7401T	25.4

## Sheet: Table S3
Strain	EzBioCloud taxonomy (16S)	GTDB taxonomy (16S)	GTDB taxonomy (genome)
Tropicimonas omnivorans F158T	Bacteria;Proteobacteria;Alphaproteobacteria;Rhodobacterales;Roseobacteraceae;Roseicyclus	Proteobacteria;Alphaproteobacteria;Rhodobacterales;Rhodobacteraceae	Bacteria;Pseudomonadota;Alphaproteobacteria;Rhodobacterales;Rhodobacteraceae;HLUCCA09;
Stakelama saccharohpila W311T	Bacteria;Proteobacteria;Alphaproteobacteria;Sphingomonadales;Sphingomonadaceae;Stakelama	Proteobacteria;Alphaproteobacteria;Sphingomonadales;Sphingomonadaceae;Sphingomonas;Sphingomonas sp018122655	Bacteria;Pseudomonadota;Alphaproteobacteria;Sphingomonadales;Sphingomonadaceae;Sphingomonas;
Croceicoccus esteveae F390T	Bacteria;Proteobacteria;Alphaproteobacteria;Sphingomonadales;Erythrobacteraceae;Croceicoccus	Proteobacteria;Alphaproteobacteria;Sphingomonadales;Sphingomonadaceae	Bacteria;Pseudomonadota;Alphaproteobacteria;Sphingomonadales;Sphingomonadaceae;Croceicoccus;
Banduia mediterranea W345T	Bacteria;Proteobacteria;Gammaproteobacteria;Nevskiales;Algiphilaceae;Algiphilus	Proteobacteria;Gammaproteobacteria;Nevskiales;Nevskiaceae;Polycyclovorans;Polycyclovorans algicola	Bacteria;Pseudomonadota;Gammaproteobacteria;Nevskiales;JAHZLQ01;JAHZLQ01;
Spectribacter acetivorans P385T	Bacteria;Proteobacteria;Gammaproteobacteria;Salinisphaerales;Salinisphaeraceae;Salinisphaera	Proteobacteria;Gammaproteobacteria;Nevskiales;Salinisphaeraceae;Salinisphaera;Salinisphaera sp017744135	Bacteria;Pseudomonadota;Gammaproteobacteria;Nevskiales;Salinisphaeraceae;;
Sprectribacter hydrogenooxidans W335T	Bacteria;Proteobacteria;Gammaproteobacteria;Salinisphaerales;Salinisphaeraceae;Salinisphaera	Proteobacteria;Gammaproteobacteria;Nevskiales;Salinisphaeraceae;Salinisphaera;Salinisphaera sp017744135	Bacteria;Pseudomonadota;Gammaproteobacteria;Nevskiales;Salinisphaeraceae;;
Glaciecola petra P117T	Bacteria;Proteobacteria;Gammaproteobacteria;Alteromonadales;Alteromonadaceae;Aestuariibacter	Proteobacteria;Gammaproteobacteria;Enterobacterales;Alteromonadaceae;Glaciecola;Glaciecola sp018595715	Bacteria;Pseudomonadota;Gammaproteobacteria;Enterobacterales_A;Alteromonadaceae;Glaciecola;
Brumicola blandensis W364	Bacteria;Proteobacteria;Gammaproteobacteria;Alteromonadales;Alteromonadaceae;Alteromonas	Proteobacteria;Gammaproteobacteria;Enterobacterales;Alteromonadaceae;Glaciecola;Glaciecola sp018595715	Bacteria;Pseudomonadota;Gammaproteobacteria;Enterobacterales_A;Alteromonadaceae;Glaciecola;
Brumicola blandensis W409T	Bacteria;Proteobacteria;Gammaproteobacteria;Alteromonadales;Alteromonadaceae;Alteromonas	Proteobacteria;Gammaproteobacteria;Enterobacterales;Alteromonadaceae;Glaciecola;Glaciecola sp018595715	Bacteria;Pseudomonadota;Gammaproteobacteria;Enterobacterales_A;Alteromonadaceae;Glaciecola;
Thalassotalea castellviae W431T	Bacteria;Proteobacteria;Gammaproteobacteria;Alteromonadales;Colwelliaceae;Thalassotalea	Proteobacteria;Gammaproteobacteria;Enterobacterales;Alteromonadaceae;Thalassotalea_B;Thalassotalea_B profundi	Bacteria;Pseudomonadota;Gammaproteobacteria;Enterobacterales_A;Alteromonadaceae;JAGSHH01;
Patiriisocius hiemis W242T	Bacteria;Bacteroidetes;Flavobacteriia;Flavobacteriales;Flavobacteriaceae;Altibacter	Bacteroidota;Bacteroidia;Flavobacteriales;Flavobacteriaceae	Bacteria;Bacteroidota;Bacteroidia;Flavobacteriales;Flavobacteriaceae;;
Urechidicola vernalis P050T	Bacteria;Bacteroidetes;Flavobacteriia;Flavobacteriales;Flavobacteriaceae;Urechidicola	Bacteroidota;Bacteroidia;Flavobacteriales;Flavobacteriaceae;Urechidicola;Urechidicola croceus	Bacteria;Bacteroidota;Bacteroidia;Flavobacteriales;Flavobacteriaceae;Urechidicola;
Microcosmobacter mediterraneus W332T	Bacteria;Bacteroidetes;Flavobacteriia;Flavobacteriales;Flavobacteriaceae;Ichthyenterobacterium	Bacteroidota;Bacteroidia;Flavobacteriales;Flavobacteriaceae;Winogradskyella	Bacteria;Bacteroidota;Bacteroidia;Flavobacteriales;Flavobacteriaceae;;
Asprobacillus argos S356T	Bacteria;Bacteroidetes;Flavobacteriia;Flavobacteriales;Flavobacteriaceae;Pseudotenacibaculum	Bacteroidota;Bacteroidia;Flavobacteriales;Flavobacteriaceae;Polaribacter	Bacteria;Bacteroidota;Bacteroidia;Flavobacteriales;Flavobacteriaceae;SCGC-AAA160-P02;
Autumnicola tepida F363T	Bacteria;Bacteroidetes;Flavobacteriia;Flavobacteriales;Flavobacteriaceae;Zunongwangia	Bacteroidota;Bacteroidia;Flavobacteriales;Flavobacteriaceae;Zunongwangia;Zunongwangia profunda	Bacteria;Bacteroidota;Bacteroidia;Flavobacteriales;Flavobacteriaceae;Zunongwangia;
Autumnicola musiva F117T	Bacteria;Bacteroidetes;Flavobacteriia;Flavobacteriales;Flavobacteriaceae;Zunongwangia	Bacteroidota;Bacteroidia;Flavobacteriales;Flavobacteriaceae	Bacteria;Bacteroidota;Bacteroidia;Flavobacteriales;Flavobacteriaceae;Zunongwangia;
Autumnicola patrickiae F188T	Bacteria;Bacteroidetes;Flavobacteriia;Flavobacteriales;Flavobacteriaceae;Salegentibacter	Bacteroidota;Bacteroidia;Flavobacteriales;Flavobacteriaceae;Zunongwangia;Zunongwangia profunda	Bacteria;Bacteroidota;Bacteroidia;Flavobacteriales;Flavobacteriaceae;;
Autumnicola edwardsiae F297T	Bacteria;Bacteroidetes;Flavobacteriia;Flavobacteriales;Flavobacteriaceae;Zunongwangia	Bacteroidota;Bacteroidia;Flavobacteriales;Flavobacteriaceae;Zunongwangia;Zunongwangia profunda	Bacteria;Bacteroidota;Bacteroidia;Flavobacteriales;Flavobacteriaceae;;
Autumnicola lenta F260T	Bacteria;Bacteroidetes;Flavobacteriia;Flavobacteriales;Flavobacteriaceae;Zunongwangia	Bacteroidota;Bacteroidia;Flavobacteriales;Flavobacteriaceae;Zunongwangia;Zunongwangia profunda	Bacteria;Bacteroidota;Bacteroidia;Flavobacteriales;Flavobacteriaceae;;
Autumnicola psychrophila F225T	Bacteria;Bacteroidetes;Flavobacteriia;Flavobacteriales;Flavobacteriaceae;Zunongwangia	Bacteroidota;Bacteroidia;Flavobacteriales;Flavobacteriaceae;Zunongwangia;Zunongwangia profunda	Bacteria;Bacteroidota;Bacteroidia;Flavobacteriales;Flavobacteriaceae;;
Croceitalea rosinachiae F388T	Bacteria;Bacteroidetes;Flavobacteriia;Flavobacteriales;Flavobacteriaceae;Croceitalea	Bacteroidota;Bacteroidia;Flavobacteriales;Flavobacteriaceae;Muricauda	Bacteria;Bacteroidota;Bacteroidia;Flavobacteriales;Flavobacteriaceae;Croceitalea;
Croceitalea vernalis P007T	Bacteria;Bacteroidetes;Flavobacteriia;Flavobacteriales;Flavobacteriaceae;Croceitalea	Bacteroidota;Bacteroidia;Flavobacteriales;Flavobacteriaceae;Muricauda	Bacteria;Bacteroidota;Bacteroidia;Flavobacteriales;Flavobacteriaceae;Croceitalea;
Croceitalea vernalis P059	Bacteria;Bacteroidetes;Flavobacteriia;Flavobacteriales;Flavobacteriaceae;Croceitalea	Bacteroidota;Bacteroidia;Flavobacteriales;Flavobacteriaceae;Muricauda	Bacteria;Bacteroidota;Bacteroidia;Flavobacteriales;Flavobacteriaceae;Croceitalea;
Pricia mediterranea S334T	Bacteria;Bacteroidetes;Flavobacteriia;Flavobacteriales;Flavobacteriaceae;Pricia	Bacteroidota;Bacteroidia;Flavobacteriales;Flavobacteriaceae	Bacteria;Bacteroidota;Bacteroidia;Flavobacteriales;Flavobacteriaceae;Pricia;
Rubrivirga litoralis F394T	Bacteria;Rhodothermaeota;Rhodothermia;Rhodothermales;Rubricoccaceae;Rubrivirga	Bacteroidota;Rhodothermia;Rhodothermales;Rubricoccaceae;Rubrivirga;Rubrivirga marina	Bacteria;Bacteroidota;Rhodothermia;Rhodothermales;Rubricoccaceae;;
Rubrivirga litoralis S365	Bacteria;Rhodothermaeota;Rhodothermia;Rhodothermales;Rubricoccaceae;Rubrivirga	Bacteroidota;Rhodothermia;Rhodothermales;Rubricoccaceae;Rubrivirga;Rubrivirga marina	Bacteria;Bacteroidota;Rhodothermia;Rhodothermales;Rubricoccaceae;;

## Sheet: Table S4
ANI				AAI
QUERY	SUBJECT	AAI (%)		QUERY	SUBJECT	ANI (%)
W364	W409	99.3868		W364	W409	99.2547
W409	W364	99.3413		W409	W364	99.2159
P059	P007	98.948		P059	P007	98.9668
P007	P059	98.933		F394	S365	98.9596
F394	S365	98.8757		P007	P059	98.9138
S365	F394	98.8757		S365	F394	98.8817
F260	F225	93.4717		F225	F260	92.4483
F225	F260	93.3575		F260	F225	92.332
P385	W335	93.2611		P385	W335	91.0483
W335	P385	93.1411		W335	P385	90.9613
F260	F297	89.3502		F260	F297	87.394
F297	F260	89.1374		F297	F260	87.2207
F225	F188	89.0106		F188	F225	84.7428
F188	F225	89.0033		F225	F188	84.7362
F260	F188	88.6287		F225	F297	84.3999
F188	F260	88.6051		F188	F260	84.3681
F188	F297	88.0988		F260	F188	84.3389
F297	F188	88.0825		F297	F225	84.2542
F225	F297	87.9869		F188	F297	83.9762
F297	F225	87.9422		F297	F188	83.9698
F117	F363	85.536		F117	F363	81.5432
F363	F117	85.4563		F363	F117	81.4477
P059	F388	82.9159		F297	F117	80.0819
P007	F388	82.8504		F117	F297	79.9666
F388	P059	82.8159		F363	F297	79.8488
F388	P007	82.7649		F297	F363	79.7776
F117	F297	80.5442		F388	P059	79.6163
F297	F117	80.5228		F388	P007	79.6149
F297	F363	80.2108		P059	F388	79.4228
F363	F297	80.07		P007	F388	79.3674
F117	F260	79.4516		F117	F188	79.0658
F260	F363	79.3322		F188	F117	79.0347
F117	F188	79.2582		F117	F225	78.9009
F260	F117	79.2355		F188	F363	78.7854
F363	F260	79.199		F363	F188	78.7852
F363	F225	79.1856		F225	F117	78.7807
F225	F363	79.1137		F260	F363	78.7775
F188	F117	79.0837		F117	F260	78.7379
F225	F117	79.0708		F363	F260	78.6616
F117	F225	79.006		F225	F363	78.6586
F188	F363	78.9367		F260	F117	78.6575
F363	F188	78.9336		F363	F225	78.5433
P059	S334	69.3736
S334	P059	69.3736
S334	P007	69.2792
P007	S334	69.2792
F388	S334	69.2523
S334	F388	69.2523
W409	P117	66.897
P117	W409	66.7556
W364	P117	66.739
P117	W364	66.6528
S356	P050	65.7247
P050	S356	65.7247
W242	F188	65.6319
W242	F363	65.4553
F297	W242	65.2735
F363	W242	65.2552
F188	W242	65.2267
W242	F260	65.1384
W242	F225	65.1281
W242	F297	65.1099
F117	W242	65.0974
W242	F117	65.0592
W242	W332	65.0586
W332	P007	65.0447
W332	P059	65.0295
F225	W242	64.9862
F260	W242	64.953
W332	W242	64.8706
F225	W332	64.7964
P059	W332	64.7686
W332	F297	64.6989
P007	W332	64.6886
F260	W332	64.6641
F388	W332	64.6426
W332	F388	64.5688
W332	F225	64.5657
F297	W332	64.5478
W332	F188	64.5395
F117	W332	64.5122
F188	W332	64.4377
W332	F260	64.3697
W332	F363	64.3644
S356	W332	64.333
W332	S356	64.333
F363	W332	64.3117
W332	F117	64.2404
W332	S334	64.1896
S334	W332	64.1896
W242	P059	64.1752
W242	P007	64.1706
P007	W242	64.1634
W242	F388	64.1611
F388	W242	64.074
P059	W242	64.0436
W242	S334	63.9448
S334	W242	63.9448
P059	F297	63.9399
F297	P059	63.8931
F225	P059	63.8865
F260	P059	63.8667
P059	F260	63.8554
P059	F188	63.85
P007	F225	63.8492
F260	P007	63.8454
P007	F297	63.8278
F297	P007	63.8189
P007	F188	63.7814
P059	F225	63.7614
F297	F388	63.7542
F225	P007	63.7385
F388	F225	63.7312
F388	F297	63.6988
F188	P059	63.6932
F260	F388	63.6489
F225	F388	63.6409
P007	F260	63.627
F188	S334	63.5623
S334	F188	63.5623
F188	P007	63.5512
F297	S334	63.5181
S334	F297	63.5181
P059	F363	63.5153
F388	F260	63.4922
P007	F363	63.4806
F363	S334	63.4705
S334	F363	63.4705
F188	F388	63.4651
P007	F117	63.4437
F117	P007	63.4331
F117	P059	63.3966
F225	S334	63.3955
S334	F225	63.3955
P059	F117	63.3657
F388	F363	63.3644
F388	F188	63.3187
F363	P059	63.3071
F363	F388	63.2912
F260	S334	63.1859
S334	F260	63.1859
F117	S334	63.1758
S334	F117	63.1758
F363	P007	63.1728
F117	F388	63.1008
P050	W332	63.097
F388	F117	63.0755
S356	W242	62.9773
W242	S356	62.9773
W332	P050	62.9538
P050	W242	62.6912
S356	P007	62.605
P007	S356	62.605
S356	P059	62.5906
P059	S356	62.5906
P007	P050	62.5387
F297	S356	62.4591
S356	F297	62.4591
S356	F260	62.4529
F260	S356	62.4529
S356	F388	62.4474
F388	S356	62.4474
S356	F188	62.4351
F188	S356	62.4351
P059	P050	62.4301
P050	F225	62.416
S356	F363	62.3974
F363	S356	62.3974
S356	F225	62.3763
F225	S356	62.3763
F117	S356	62.3161
S356	F117	62.3161
P050	F260	62.2962
S356	S334	62.2932
S334	S356	62.2932
F388	P050	62.2606
P050	F388	62.2513
F225	P050	62.2302
W242	P050	62.2182
P050	P059	62.2044
W311	F390	62.2006
P050	F188	62.1963
P050	P007	62.1469
F297	P050	62.1052
P050	F363	62.0977
F260	P050	62.039
P050	S334	62.0197
S334	P050	62.0197
P050	F297	62.0022
P050	F117	61.9513
F390	W311	61.8782
F363	P050	61.8531
F188	P050	61.7805
F117	P050	61.6489
W364	W431	59.7616
W431	W364	59.6021
W409	W431	59.4788
W431	W409	59.3157
W431	P117	58.8984
P117	W431	58.7839
W345	W335	57.1485
W335	W345	57.072
P385	W345	57.0546
W345	P385	56.8676
F158	W311	54.4765
W311	F158	54.4489
W335	W431	53.7936
W335	W364	53.7925
P385	W431	53.717
W335	P117	53.6534
P385	W409	53.6245
W345	W364	53.5196
W409	W335	53.5148
F158	F390	53.5011
P385	P117	53.4992
W364	W335	53.4918
W364	W345	53.473
W335	W409	53.4506
W345	W409	53.426
W364	P385	53.3997
W409	P385	53.3832
W409	W345	53.3659
P385	W364	53.3572
F390	F158	53.3067
W345	P117	53.2975
P117	W335	53.2946
P117	W345	53.2802
W431	W335	53.22
W345	W431	53.1261
W431	W345	53.0876
W431	P385	52.9648
P117	P385	52.8856
P050	F394	50.8491
W311	W345	50.792
F188	F394	50.774
F394	P007	50.7667
W345	W311	50.7412
S365	P059	50.7411
P059	S365	50.7411
F260	F394	50.7352
F394	P050	50.7282
F394	F388	50.7015
S365	W332	50.6803
W332	S365	50.6803
F394	P059	50.6743
F394	S334	50.6599
S334	F394	50.6599
F394	F225	50.6598
S365	P007	50.6592
P007	S365	50.6592
W242	S365	50.6553
S365	W242	50.6553
F117	F394	50.6339
P050	S365	50.6278
S365	P050	50.6278
F394	W242	50.5979
S365	F388	50.5878
F388	S365	50.5878
F394	F188	50.5739
S356	F394	50.5719
F394	S356	50.5719
F225	S365	50.5624
S365	F225	50.5624
F394	W332	50.5565
F297	S365	50.5563
S365	F297	50.5563
P059	F394	50.5394
P007	F394	50.5365
S356	S365	50.5306
S365	S356	50.5306
F394	F297	50.5182
F188	S365	50.5171
S365	F188	50.5171
F260	S365	50.5143
S365	F260	50.5143
W242	F394	50.444
F297	F394	50.4252
F394	F260	50.3892
W332	F394	50.3722
W335	W311	50.3539
F117	S365	50.3201
S365	F117	50.3201
W311	W335	50.3076
S334	S365	50.3029
F394	F117	50.2827
W311	P385	50.2766
S365	F363	50.2445
F363	S365	50.2445
P385	F158	50.2083
W345	F158	50.2074
F225	F394	50.1766
F388	F394	50.1737
P385	W311	50.1608
F390	W364	50.1394
F390	W345	50.0755
F394	F363	50.0702
F158	W345	50.0548
W335	F390	50.0284
P117	F390	49.9992
F390	P117	49.9359
S365	S334	49.924
W345	F390	49.9089
W409	F390	49.8942
F363	F394	49.8913
P117	W311	49.8864
F390	W409	49.8824
W311	P117	49.8718
F158	P385	49.8702
W335	F158	49.8393
W409	W311	49.8363
F390	W335	49.8107
P050	W431	49.7674
P385	F390	49.7404
W311	W409	49.7382
W311	W364	49.7285
F390	W431	49.7282
F158	W335	49.6991
W431	P050	49.6939
F390	P385	49.6897
W364	W311	49.6877
W311	W431	49.6807
W364	F390	49.6596
W431	F390	49.6491
F158	P117	49.613
W431	W311	49.6076
W409	F158	49.5744
P117	F158	49.5704
S356	W431	49.4798
W431	S356	49.4798
P059	W431	49.4708
F117	W431	49.426
F260	P117	49.3965
W364	P007	49.3837
W409	P007	49.3759
W409	P059	49.3746
W364	F158	49.359
F158	W431	49.3542
F158	W332	49.3442
S356	P117	49.3233
P117	S356	49.3233
W431	F158	49.3134
F188	W335	49.3039
F388	W409	49.2938
W431	S334	49.2883
S334	W431	49.2883
W409	F297	49.2832
F388	P117	49.2795
P117	F388	49.2782
P117	P050	49.2764
W364	P059	49.2714
F117	P385	49.2565
W431	P059	49.2512
W335	W332	49.2448
P117	S334	49.2274
S334	P117	49.2274
W431	P007	49.2246
F158	W409	49.2187
F388	W431	49.2173
W332	F158	49.2063
F158	W364	49.201
P117	F188	49.1994
F297	P117	49.1831
F388	W364	49.1783
W431	F388	49.1783
P117	F260	49.176
S365	F390	49.1729
F390	S365	49.1729
W335	P059	49.1593
F297	W364	49.1557
W364	F388	49.1549
P007	W431	49.1507
P050	P117	49.1474
F297	W409	49.1451
P117	P059	49.1404
W335	P007	49.136
W431	F117	49.1164
P385	W332	49.108
W335	F117	49.103
W335	S365	49.1014
S365	W335	49.1014
F117	W335	49.0957
F225	W335	49.0858
F297	W431	49.0704
W431	F225	49.0645
P117	F297	49.0601
S356	F158	49.0498
F158	S356	49.0498
F225	W431	49.047
P007	P117	49.0415
W364	S334	49.0385
S334	W364	49.0385
P385	F117	49.0337
F158	F297	49.0333
P050	W364	49.0295
P117	F363	49.0253
W409	S334	49.0153
S334	W409	49.0153
F225	P117	49.0099
W364	P050	49.0075
P117	F225	49.0071
W332	W431	48.9936
W409	P050	48.9762
P117	P007	48.9738
F363	P117	48.9684
W409	W242	48.9671
F188	P117	48.967
S365	P385	48.9669
P385	S365	48.9669
W409	F388	48.9665
P050	W335	48.9622
F394	W335	48.9539
W431	F297	48.9538
F394	W311	48.9517
W364	F188	48.9515
P059	P117	48.9511
W431	F363	48.949
S365	W311	48.9418
W311	S365	48.9418
F394	F390	48.9394
F188	P385	48.9381
W311	F394	48.9306
F260	F158	48.9272
W335	F225	48.9242
F158	P050	48.9132
W242	P117	48.9113
W335	S356	48.9008
S356	W335	48.9008
F158	F225	48.8996
W364	F297	48.8979
F297	P385	48.8906
W335	F394	48.8839
P117	F117	48.8822
P007	W335	48.8814
F225	F158	48.8788
W431	W242	48.8757
W311	F363	48.8736
F363	W431	48.8703
W409	F260	48.8683
W335	S334	48.8595
S334	W335	48.8595
P007	F158	48.8517
P385	P007	48.8492
F158	F188	48.8473
F260	W364	48.8464
S356	P385	48.8448
P385	S356	48.8448
F297	F158	48.8433
F117	P117	48.8399
W335	P050	48.8354
P059	W335	48.835
P059	W364	48.829
F297	W335	48.8273
P007	W364	48.8257
P385	P059	48.8124
F363	W311	48.8098
F117	W345	48.8086
P059	W409	48.8053
F225	F390	48.8013
P385	F394	48.7973
W364	F260	48.794
W335	W242	48.7894
P385	F297	48.7887
F260	W431	48.7779
P385	W242	48.7756
F225	W364	48.7755
F158	S334	48.773
S334	F158	48.773
P050	W409	48.7727
W332	P385	48.7712
W409	F117	48.7681
F260	W409	48.7641
F390	F394	48.761
F390	P059	48.7585
F158	F260	48.7561
F188	W431	48.7502
W242	P385	48.7496
S356	W364	48.7469
W364	S356	48.7469
W409	F188	48.7451
F188	W364	48.7395
F394	P385	48.7383
F117	F158	48.7376
W409	F225	48.7367
W364	W242	48.7336
F225	W409	48.7328
F297	F390	48.7327
W335	F297	48.732
W364	F225	48.7261
P007	W409	48.7254
W242	W431	48.7244
W332	P117	48.7163
P117	W242	48.7073
W311	F260	48.7073
P385	F225	48.7046
W311	W332	48.6959
F394	F158	48.6935
W409	S356	48.6914
S356	W409	48.6914
W335	F363	48.6854
P059	P385	48.6854
F297	W345	48.6839
W364	F117	48.6826
W335	F188	48.68
F188	W345	48.6704
P050	W345	48.6696
F158	F394	48.6694
S365	W364	48.6587
W364	S365	48.6587
W332	W311	48.6543
W335	F260	48.6514
W242	W311	48.6502
W345	P050	48.6498
W311	F188	48.6494
W431	W332	48.6474
W431	F188	48.6442
F158	P007	48.639
P007	P385	48.6369
F225	P385	48.6304
F390	P050	48.6265
F390	P007	48.6205
W311	P050	48.6178
F390	F297	48.6146
F188	W409	48.6111
F388	F158	48.6063
W242	W335	48.6061
P385	F260	48.6036
F188	F158	48.6014
P050	F390	48.5968
P059	W311	48.5964
W332	W335	48.5948
F260	W311	48.5948
P385	F388	48.5942
F158	F388	48.5874
F260	F390	48.584
P007	W311	48.5835
W311	F225	48.5821
F117	W409	48.5812
W409	S365	48.5812
S365	W409	48.5812
W431	F260	48.58
W311	F117	48.5784
W335	F388	48.5756
P385	P050	48.5712
W345	S365	48.5694
S365	W345	48.5694
W311	W242	48.5671
F388	W335	48.5644
F158	F363	48.5533
W242	F158	48.5443
F158	W242	48.5421
F158	S365	48.5419
S365	F158	48.5419
P050	P385	48.5391
W409	F363	48.5341
W364	W332	48.5333
W311	F297	48.5309
P385	S334	48.5266
S334	P385	48.5266
F363	W409	48.5209
F390	F117	48.5179
F158	F117	48.5156
W345	F225	48.5131
F188	W311	48.504
W345	F117	48.5022
F297	W311	48.498
P059	F390	48.4939
F388	W311	48.488
F225	W311	48.4856
F117	W364	48.4842
P050	F158	48.4826
W364	F363	48.4792
F363	F158	48.4719
W311	P059	48.4644
W242	F390	48.4582
W345	F394	48.4571
W242	W409	48.4559
P385	F188	48.4424
P007	F390	48.4415
P050	W311	48.4404
F158	P059	48.4377
F388	F390	48.4233
P117	W332	48.4178
F394	W345	48.4088
W409	W332	48.408
F390	F260	48.4032
W332	W364	48.3957
F390	F363	48.3945
F390	S334	48.385
S334	F390	48.385
F260	W335	48.3817
F394	W364	48.3804
F390	F188	48.3804
F363	W364	48.3802
F363	F390	48.3776
F390	F225	48.3752
F117	W311	48.372
S365	P117	48.3703
P117	S365	48.3703
F390	W332	48.3697
F394	P117	48.3653
W345	W242	48.362
W345	F388	48.3609
S356	F390	48.36
F390	S356	48.36
S365	W431	48.3589
W431	S365	48.3589
W345	P059	48.3571
P059	W345	48.354
W345	F188	48.3423
W345	P007	48.3327
F260	P385	48.3306
W345	S334	48.321
S334	W345	48.321
F394	W409	48.3146
P385	F363	48.2981
F363	W335	48.2922
F388	P385	48.2767
F188	F390	48.2751
W345	F297	48.2737
F394	W431	48.2699
W311	P007	48.2683
W345	W332	48.2656
F225	W345	48.263
P007	W345	48.2383
S356	W311	48.2222
W311	S356	48.2222
W242	W364	48.2146
W345	F260	48.2042
P059	F158	48.2031
W242	W345	48.1823
W332	F390	48.1793
W409	F394	48.1746
F117	F390	48.1725
W311	F388	48.1624
F363	P385	48.1429
W345	S356	48.1066
S356	W345	48.1066
W332	W409	48.102
W311	S334	48.0397
S334	W311	48.0397
F388	W345	48.0333
F260	W345	48.0032
F390	F388	47.9953
W345	F363	47.9652
P117	F394	47.9172
W364	F394	47.8944
F390	W242	47.882
W431	F394	47.8547
F363	W345	47.8091
W332	W345	47.6353

## Sheet: Table S5
TYGS (dDDH)							AAI					ANI
Group	Query.strain	Subject.strain	dDDH_d4	Assembly.accession	Valid.name		QUERY	SUBJECT.SCINAME	SUBJECT.STRAIN	AAI		QUERY	SUBJECT.SCINAME	SUBJECT.STRAIN	ANI
Alphaproteobacteria	F158	Palleronia abyssalis CECT 8504	24.4	GCA_900302445	yes		F158	Tranquillimonas rosea	DSM 23042	67.2229		F158	Palleronia abyssalis	CECT 8504	79.7441
Alphaproteobacteria	F158	Tranquillimonas rosea DSM 23042	20.9	GCA_900111315	yes		F158	Tropicimonas sediminicola	DSM 29339	67.0567		F158	Tranquillimonas rosea	DSM 23042	78.975
Alphaproteobacteria	F158	Roseivivax atlanticus 22II-S10s	20.6	GCA_000520615	yes		F158	Palleronia abyssalis	CECT 8504	67.0472		F158	Limimaricola pyoseonensis	DSM 21424	78.8488
Alphaproteobacteria	F158	Croceicoccus pelagius Ery9	20.2	GCF_001661915	yes		F158	Tropicimonas isoalkanivorans	DSM 19548	66.8232		F158	Roseivivax atlanticus	22II-S10s	78.6484
Alphaproteobacteria	F158	Wenxinia saemankumensis DSM 100565	20	GCA_900141735	yes		F158	Roseivivax atlanticus	22II-S10s	66.3157		F158	Wenxinia saemankumensis	DSM 100565	78.3716
Alphaproteobacteria	F158	Nioella nitratireducens SSW136	19.7	GCF_001879715	yes		F158	Roseovarius pacificus	CGMCC 1.7083	65.6665		F158	Tropicimonas sediminicola	DSM 29339	78.2965
Alphaproteobacteria	F158	Roseicyclus marinus CCMM001	19.6	GCA_029589195	yes		F158	Limimaricola pyoseonensis	DSM 21424	65.6409		F158	Kandeliimicrobium roseum	XY-R6	78.0144
Alphaproteobacteria	F158	Celeribacter indicus MCCC 1A01112	19.5	GCA_000819565	yes		F158	Psychromarinibacter halotolerans	MCCC 1K03203	65.5106		F158	'Maritimibacter harenae'	DP07	77.9818
Alphaproteobacteria	F158	Maritimibacter harenae DP07	19.5	GCA_009882975	no		F158	Kandeliimicrobium roseum	XY-R6	65.298		F158	Mangrovicoccus algicola	HB182678	77.8412
Alphaproteobacteria	F158	Tropicimonas isoalkanivorans DSM 19548	19.5	GCA_900112335	yes		F158	Pseudooceanicola atlanticus	22II-S11g	65.1588		F158	Maritimibacter lacisalsi	CGMCC 1.12922	77.7493
Alphaproteobacteria	F158	Mesobacterium pallidum T40-1	19.4	GCA_019966535	yes		F158	Wenxinia saemankumensis	DSM 100565	65.0527		F158	Psychromarinibacter halotolerans	MCCC 1K03203	77.739
Alphaproteobacteria	F158	Pseudooceanicola atlanticus 22II-S11g	19.4	GCA_000768315	yes		F158	'Maritimibacter harenae'	DP07	65.0355		F158	Mesobacterium pallidum	T40-1	77.656
Alphaproteobacteria	F158	Psychromarinibacter halotolerans MCCC 1K03203	19.4	GCA_029168315	yes		F158	Mesobacterium pallidum	T40-1	64.9907		F158	Tropicimonas isoalkanivorans	DSM 19548	77.5645
Alphaproteobacteria	F158	Kandeliimicrobium roseum XY-R6	19.2	GCA_002869745	yes		F158	Nioella nitratireducens	SSW136	64.9521		F158	Celeribacter indicus	MCCC 1A01112	77.547
Alphaproteobacteria	F158	Limimaricola pyoseonensis DSM 21424	19.2	GCA_900102015	yes		F158	Roseicyclus marinus	CCMM001	64.812		F158	Pseudooceanicola atlanticus	22II-S11g	77.534
Alphaproteobacteria	F158	Maritimibacter lacisalsi CGMCC 1.12922	19.2	GCA_014640115	yes		F158	Maritimibacter lacisalsi	CGMCC 1.12922	64.7526		F158	Roseicyclus marinus	CCMM001	77.3848
Alphaproteobacteria	F158	Croceicoccus pelagius CGMCC 1.15358	19.1	GCA_014642495	yes		F158	Roseovarius confluentis	JCM 31541	64.5517		F158	Roseovarius confluentis	JCM 31541	77.324
Alphaproteobacteria	F158	Mangrovicoccus algicola HB182678	19.1	GCA_014903745	yes		F158	Maritimibacter dapengensis	DP4N28-5	64.4365		F390	Croceicoccus hydrothermalis	JLT1	78.4302
Alphaproteobacteria	F158	Tropicimonas sediminicola DSM 29339	19.1	GCA_900188335	yes		F158	Celeribacter indicus	MCCC 1A01112	64.3738		F390	Croceicoccus marinus	E4A9	78.3238
Alphaproteobacteria	F158	Croceicoccus marinus E4A9	19	GCF_001661675	yes		F158	Mangrovicoccus algicola	HB182678	64.2451		F390	Croceicoccus ponticola	GM-16	77.4078
Alphaproteobacteria	F158	Croceicoccus mobilis Ery22	19	GCF_001661965	yes		F158	Sphingomonas baiyangensis	L-1-4 w-11	54.3727		F390	Croceicoccus mobilis	Ery22	77.3914
Alphaproteobacteria	F158	Novosphingobium endophyticum CGMCC 1.15095T	19	GCA_014640675	yes		F158	Stakelama pacifica	DSM 25059	54.3231		F390	Novosphingobium lentum	NBRC 107847	77.1873
Alphaproteobacteria	F158	Roseovarius confluentis JCM 31541	19	GCA_002917925	yes		F158	Stakelama pacifica	CGMCC 1.7294	54.3158		F390	Croceicoccus pelagius	Ery9	77.0899
Alphaproteobacteria	F158	Roseovarius pacificus CGMCC 1.7083	19	GCA_014645335	yes		F158	Sphingomonas cannabina	DM2-R-LB4	54.299		W311	Stakelama marina	LXI357	82.9297
Alphaproteobacteria	F158	Erythrobacter mangrovi EB310T	18.8	GCF_013260645	no		F158	Stakelama marina	LXI357	54.2484		W311	Stakelama pacifica	DSM 25059	80.1544
Alphaproteobacteria	F390	Palleronia abyssalis CECT 8504	22.7	GCA_900302445	yes		F158	Stakelama sediminis	DSM 27203	54.2142		W311	Stakelama pacifica	CGMCC 1.7294	80.1537
Alphaproteobacteria	F390	Maritimibacter dapengensis DP4N28-5	22.3	GCA_019218265	yes		F158	Sphingomonas flavalba	ZLT-5	54.1781		W311	Stakelama flava	CBK3Z-3	79.7168
Alphaproteobacteria	F390	Sphingomonas rubra CGMCC 1.9113	21.4	GCA_900115745	yes		F158	Stakelama flava	CBK3Z-3	54.1722		W311	Stakelama sediminis	DSM 27203	79.5979
Alphaproteobacteria	F390	Stakelama pacifica CGMCC 1.7294	20.9	GCA_014645395	yes		F158	Croceicoccus pelagius	Ery9	54.1354		W311	Hephaestia mangrovi	CMS5P-6	79.5685
Alphaproteobacteria	F390	Stakelama pacifica DSM 25059	20.9	GCA_004361835	yes		F158	Croceicoccus pelagius	CGMCC 1.15358	54.1352		W311	Sphingomonas cannabina	DM2-R-LB4	79.4076
Alphaproteobacteria	F390	Sphingomonas qomolangmaensis S5-59T	20.8	GCF_024496245	no		F158	Hephaestia mangrovi	CMS5P-6	54.115		W311	'Sphingomonas qomolangmaensis'	S5-59T	79.3822
Alphaproteobacteria	F390	Mangrovicoccus algicola HB182678	20.7	GCA_014903745	yes		F158	Sphingomonas quercus	XMGL2	54.0924		W311	Sphingomonas baiyangensis	L-1-4 w-11	79.2632
Alphaproteobacteria	F390	Croceicoccus hydrothermalis JLT1	20.4	GCA_022378335	yes		F158	'Erythrobacter mangrovi'	EB310T	54.0776		W311	Sphingomonas leidyi	DSM 4733	79.19
Alphaproteobacteria	F390	Croceicoccus marinus E4A9	20.4	GCF_001661675	yes		F158	'Sphingomonas qomolangmaensis'	S5-59T	54.0555		W311	Sphingomonas parapaucimobilis	NBRC 15100	79.1159
Alphaproteobacteria	F390	Tropicimonas isoalkanivorans DSM 19548	19.9	GCA_900112335	yes		F158	Sphingomonas sanguinis	NBRC 13937	54.0157		W311	Sphingomonas mali	NBRC 15500	78.8974
Alphaproteobacteria	F390	Sphingomonas sanguinis NBRC 13937	19.8	GCA_001591005	yes		F158	Sphingomonas leidyi	DSM 4733	54.0014		W311	Sphingomonas sanguinis	NBRC 13937	78.8419
Alphaproteobacteria	F390	Maritimibacter lacisalsi CGMCC 1.12922	19.6	GCA_014640115	yes		F158	'Sphingomonas parva'	KCTC 62208T	53.9991		W311	Sphingomonas rubra	CGMCC 1.9113	78.8056
Alphaproteobacteria	F390	Sphingomonas flavalba ZLT-5	19.6	GCA_004796535	yes		F158	Sphingomonas parapaucimobilis	NBRC 15100	53.9441		W311	Sphingomonas quercus	XMGL2	78.7578
Alphaproteobacteria	F390	Sphingomonas mali NBRC 15500	19.6	GCA_001598415	yes		F158	Novosphingobium naphthalenivorans	NBRC 102051	53.9281		W311	Sphingomonas pruni	NBRC 15498	78.7427
Alphaproteobacteria	F390	Sphingomonas parapaucimobilis NBRC 15100	19.6	GCA_000787715	yes		F158	Sphingomonas pruni	NBRC 15498	53.9246		W311	Sphingomonas flavalba	ZLT-5	78.6834
Alphaproteobacteria	F390	Sphingomonas baiyangensis L-1-4 w-11	19.5	GCA_005144715	yes		F158	Novosphingobium jiangmenense	1Y9AT	53.8961		W311	Sphingorhabdus soli	D-2Q-5-6T	78.2951
Alphaproteobacteria	F390	Stakelama sediminis DSM 27203	19.5	GCA_014199335	yes		F158	Sphingobium baderi	DSM 25433	53.895		W311	Sphingobium baderi	DSM 25433	78.2562
Alphaproteobacteria	F390	Sphingobium baderi DSM 25433	19.4	GCA_001046655	yes		F158	Sphingomonas rubra	CGMCC 1.9113	53.863		W311	'Sphingomonas parva'	KCTC 62208T	78.2094
Alphaproteobacteria	F390	Sphingomonas parva KCTC 62208T	19.4	GCA_004564275	no		F158	Croceicoccus mobilis	Ery22	53.8401		W311	Croceicoccus marinus	E4A9	77.6328
Alphaproteobacteria	F390	Sphingomonas pruni NBRC 15498	19.4	GCA_001598455	yes		F158	Sphingomonas mali	NBRC 15500	53.8396		W311	Novosphingobium endophyticum	CGMCC 1.15095T	77.5386
Alphaproteobacteria	F390	Croceicoccus mobilis Ery22	19.3	GCF_001661965	yes		F158	Sphingorhabdus soli	D-2Q-5-6T	53.8354		W311	Novosphingobium lentum	NBRC 107847	77.5273
Alphaproteobacteria	F390	Novosphingobium lentum NBRC 107847	19.3	GCA_001590965	yes		F158	Qipengyuania huizhouensis	YG19	53.8075		W311	Croceicoccus hydrothermalis	JLT1	77.5124
Alphaproteobacteria	F390	Sphingomonas cannabina DM2-R-LB4	19.3	GCA_021391395	yes		F158	Croceicoccus hydrothermalis	JLT1	53.7849		W311	Novosphingobium naphthalenivorans	NBRC 102051	77.5104
Alphaproteobacteria	F390	Sphingomonas quercus XMGL2	19.3	GCA_018863195	yes		F158	Croceicoccus ponticola	GM-16	53.7634		W311	Croceicoccus mobilis	Ery22	77.4868
Alphaproteobacteria	F390	Sphingorhabdus soli D-2Q-5-6T	19.3	GCA_007995095	yes		F158	Novosphingobium endophyticum	CGMCC 1.15095T	53.7581		W311	Novosphingobium jiangmenense	1Y9AT	77.2485
Alphaproteobacteria	W311	Stakelama marina LXI357	23.2	GCA_018122655	yes		F158	Croceicoccus marinus	E4A9	53.7189		F117	Salegentibacter agarivorans	DSM 23515	79.3386
Alphaproteobacteria	W311	Stakelama pacifica CGMCC 1.7294	21.5	GCA_014645395	yes		F158	Novosphingobium lentum	NBRC 107847	53.5303		F117	Salegentibacter mishustinae	KCTC 12263	78.8806
Alphaproteobacteria	W311	Stakelama pacifica DSM 25059	21.5	GCA_004361835	yes		F158	Acidithiobacillus thiooxidans	ATCC 19377	49.9985		F117	Salegentibacter mishustinae	DSM 23404	78.8662
Alphaproteobacteria	W311	Erythrobacter mangrovi EB310T	20.1	GCF_013260645	no		F390	Croceicoccus hydrothermalis	JLT1	74.1145		F117	Salegentibacter salinarum	DSM 23400	78.0722
Alphaproteobacteria	W311	Croceicoccus pelagius Ery9	19.8	GCF_001661915	yes		F390	Croceicoccus marinus	E4A9	70.215		F117	Salegentibacter salegens	DSM 5424	77.9891
Alphaproteobacteria	W311	Hephaestia mangrovi CMS5P-6	19.7	GCA_019880555	yes		F390	Croceicoccus ponticola	GM-16	69.493		F117	Christiangramia forsetii	CGMCC 1.15422	77.9271
Alphaproteobacteria	W311	Qipengyuania huizhouensis YG19	19.7	GCF_019711635	yes		F390	Croceicoccus pelagius	CGMCC 1.15358	69.427		F117	Salegentibacter salarius	DSM 23401	77.546
Alphaproteobacteria	W311	Sphingomonas quercus XMGL2	19.7	GCA_018863195	yes		F390	Croceicoccus pelagius	Ery9	69.4038		F188	Salinimicrobium marinum	KCTC12719	79.9188
Alphaproteobacteria	W311	Novosphingobium endophyticum CGMCC 1.15095T	19.6	GCA_014640675	yes		F390	Croceicoccus mobilis	Ery22	68.6407		F188	Salegentibacter agarivorans	DSM 23515	78.6368
Alphaproteobacteria	W311	Sphingomonas cannabina DM2-R-LB4	19.6	GCA_021391395	yes		F390	Novosphingobium lentum	NBRC 107847	65.8216		F188	Salegentibacter salinarum	DSM 23400	78.0623
Alphaproteobacteria	W311	Croceicoccus mobilis Ery22	19.5	GCF_001661965	yes		F390	Novosphingobium endophyticum	CGMCC 1.15095T	65.4721		F188	Salegentibacter mishustinae	DSM 23404	77.9024
Alphaproteobacteria	W311	Croceicoccus pelagius CGMCC 1.15358	19.5	GCA_014642495	yes		F390	Novosphingobium jiangmenense	1Y9AT	65.4534		F188	Salegentibacter mishustinae	KCTC 12263	77.7777
Alphaproteobacteria	W311	Novosphingobium naphthalenivorans NBRC 102051	19.5	GCA_001590985	yes		F390	'Erythrobacter mangrovi'	EB310T	65.3953		F188	Salegentibacter salarius	DSM 23401	77.755
Alphaproteobacteria	W311	Sphingobium baderi DSM 25433	19.5	GCA_001046655	yes		F390	Novosphingobium naphthalenivorans	NBRC 102051	65.289		F188	Salegentibacter salegens	DSM 5424	77.6819
Alphaproteobacteria	W311	Sphingomonas leidyi DSM 4733	19.5	GCA_011761945	yes		F390	Qipengyuania huizhouensis	YG19	65.2265		F225	Salegentibacter salegens	DSM 5424	77.9394
Alphaproteobacteria	W311	Sphingomonas mali NBRC 15500	19.5	GCA_001598415	yes		F390	Stakelama sediminis	DSM 27203	62.273		F225	Salegentibacter mishustinae	DSM 23404	77.7857
Alphaproteobacteria	W311	Stakelama flava CBK3Z-3	19.5	GCF_019351405	yes		F390	Sphingorhabdus soli	D-2Q-5-6T	62.2663		F225	Salegentibacter agarivorans	DSM 23515	77.7853
Alphaproteobacteria	W311	Stakelama sediminis DSM 27203	19.5	GCA_014199335	yes		F390	Stakelama pacifica	DSM 25059	62.2422		F225	Salegentibacter mishustinae	KCTC 12263	77.7226
Alphaproteobacteria	W311	Sphingomonas parapaucimobilis NBRC 15100	19.4	GCA_000787715	yes		F390	Stakelama pacifica	CGMCC 1.7294	62.2294		F225	Salegentibacter salarius	DSM 23401	77.7137
Alphaproteobacteria	W311	Sphingomonas pruni NBRC 15498	19.4	GCA_001598455	yes		F390	Sphingomonas baiyangensis	L-1-4 w-11	62.2242		F225	Salegentibacter salinarum	DSM 23400	77.6414
Alphaproteobacteria	W311	Croceicoccus ponticola GM-16	19.2	GCA_004004515	yes		F390	Sphingomonas cannabina	DM2-R-LB4	62.2227		F260	Salegentibacter agarivorans	DSM 23515	77.8868
Alphaproteobacteria	W311	Novosphingobium jiangmenense 1Y9AT	19.2	GCF_015694345	yes		F390	Sphingomonas flavalba	ZLT-5	62.1848		F260	Salegentibacter salarius	DSM 23401	77.7197
Alphaproteobacteria	W311	Sphingomonas parva KCTC 62208T	19.2	GCA_004564275	no		F390	Stakelama marina	LXI357	61.996		F260	Salegentibacter salinarum	DSM 23400	77.574
Alphaproteobacteria	W311	Sphingomonas rubra CGMCC 1.9113	19.2	GCA_900115745	yes		F390	Stakelama flava	CBK3Z-3	61.9146		F260	Salegentibacter salegens	DSM 5424	77.4815
Alphaproteobacteria	W311	Allosphingosinicella vermicomposti KCTC 22446	19.1	GCA_003012815	yes		F390	Hephaestia mangrovi	CMS5P-6	61.848		F260	Salegentibacter mishustinae	DSM 23404	77.4598
Flavobacteriaceae	F117	Joostella marina DSM 19592	28.6	GCA_000260115	yes		F390	Sphingomonas parapaucimobilis	NBRC 15100	61.8127		F260	Salegentibacter mishustinae	KCTC 12263	77.4407
Flavobacteriaceae	F117	Muricauda abyssi W52T	27.1	GCF_019457905	yes		F390	Sphingobium baderi	DSM 25433	61.7434		F297	Salegentibacter mishustinae	DSM 23404	79.4022
Flavobacteriaceae	F117	Mesonia oceanica ISS653	23.5	GCA_902499555	yes		F390	'Sphingomonas qomolangmaensis'	S5-59T	61.7404		F297	Salegentibacter mishustinae	KCTC 12263	79.2976
Flavobacteriaceae	F117	Christiangramia bathymodioli BOM4	21.1	GCA_009735695	yes		F390	Sphingomonas rubra	CGMCC 1.9113	61.6925		F297	Salegentibacter agarivorans	DSM 23515	79.017
Flavobacteriaceae	F117	Salegentibacter agarivorans DSM 23515	21	GCA_900113135	yes		F390	Sphingomonas quercus	XMGL2	61.6635		F297	Zunongwangia pacifica	MCCC M21534	78.2943
Flavobacteriaceae	F117	Zunongwangia profunda SM-A87	20.6	GCA_000023465	yes		F390	Sphingomonas pruni	NBRC 15498	61.538		F297	Salegentibacter salegens	DSM 5424	78.1145
Flavobacteriaceae	F117	Muricauda yonaguniensis 334s03	20.5	GCA_029193885	no		F390	Sphingomonas leidyi	DSM 4733	61.4469		F297	Zunongwangia atlantica	22II14-10F7	77.9952
Flavobacteriaceae	F117	Salegentibacter mishustinae KCTC 12263	20.3	GCA_014651335	yes		F390	Sphingomonas sanguinis	NBRC 13937	61.436		F297	Salegentibacter salinarum	DSM 23400	77.6696
Flavobacteriaceae	F117	Zunongwangia pacifica MCCC M21534	20.3	GCA_023499215	yes		F390	Sphingomonas mali	NBRC 15500	61.3609		F297	Salegentibacter salarius	DSM 23401	77.5725
Flavobacteriaceae	F117	Salegentibacter mishustinae DSM 23404	20.2	GCA_003254095	yes		F390	'Sphingomonas parva'	KCTC 62208T	61.1847		F363	Salegentibacter mishustinae	KCTC 12263	79.4446
Flavobacteriaceae	F117	Zunongwangia atlantica 22II14-10F7	20.2	GCA_002094855	yes		F390	Roseicyclus marinus	CCMM001	53.9575		F363	Salegentibacter mishustinae	DSM 23404	79.4338
Flavobacteriaceae	F117	Christiangramia portivictoriae DSM 23547	20.1	GCA_000423045	yes		F390	Kandeliimicrobium roseum	XY-R6	53.9237		F363	Salegentibacter agarivorans	DSM 23515	78.2676
Flavobacteriaceae	F117	Gramella oceanisediminis GC03-9	20	GCA_022570735	yes		F390	Roseovarius pacificus	CGMCC 1.7083	53.9186		F363	Salegentibacter salegens	DSM 5424	77.6092
Flavobacteriaceae	F117	Salegentibacter echinorum DSM 24579	20	GCA_900129445	yes		F390	Mangrovicoccus algicola	HB182678	53.8074		F363	Salegentibacter salarius	DSM 23401	77.5109
Flavobacteriaceae	F117	Salinimicrobium marinum KCTC12719	19.3	GCA_014651535	yes		F390	Maritimibacter lacisalsi	CGMCC 1.12922	53.7988		P007	Croceivirga lutea	CGMCC 1.15761	77.2293
Flavobacteriaceae	F117	Salegentibacter salinarum DSM 23400	19.2	GCA_900168115	yes		F390	Nioella nitratireducens	SSW136	53.784		P007	Croceivirga lutea	CSW06	77.1773
Flavobacteriaceae	F117	Christiangramia flava CGMCC 1.12375	19.1	GCA_001951155	yes		F390	Palleronia abyssalis	CECT 8504	53.7203		P050	Urechidicola croceus	LPB0138T	77.8633
Flavobacteriaceae	F117	Mesonia algae DSM 15361	19.1	GCA_003253545	yes		F390	'Maritimibacter harenae'	DP07	53.7179		P050	Polaribacter huanghezhanensis	KCTC 32516	77.1769
Flavobacteriaceae	F117	Salinimicrobium oceani J15B91	19.1	GCA_012037645	yes		F390	Tropicimonas sediminicola	DSM 29339	53.7001		P059	Croceivirga lutea	CGMCC 1.15761	77.1147
Flavobacteriaceae	F117	Christiangramia forsetii KT0803	18.9	GCA_000060345	yes		F390	Limimaricola pyoseonensis	DSM 21424	53.6633		P059	Croceivirga lutea	CSW06	77.0519
Flavobacteriaceae	F117	Salinimicrobium profundisediminis MT39	18.8	GCA_026241755	yes		F390	Celeribacter indicus	MCCC 1A01112	53.6537		S334	Pricia antarctica	DSM 23421	78.0046
Flavobacteriaceae	F117	Christiangramia forsetii CGMCC 1.15422	18.7	GCA_014642775	yes		F390	Tropicimonas isoalkanivorans	DSM 19548	53.634		S356	Polaribacter huanghezhanensis	KCTC 32516	77.688
Flavobacteriaceae	F117	Salegentibacter maritimus F63223T	18.7	GCF_016236915	yes		F390	Psychromarinibacter halotolerans	MCCC 1K03203	53.6287		S356	Polaribacter aquimarinus	ZY113T	77.6674
Flavobacteriaceae	F117	Salinimicrobium sediminilitoris ASW11-47	18.7	GCA_020866905	no		F390	Roseivivax atlanticus	22II-S10s	53.6239		S356	Tenacibaculum aquimarinum	K20-16	77.6545
Flavobacteriaceae	F117	Salinimicrobium tongyeongense HN-2-9-2T	18.6	GCA_026109735	yes		F390	Pseudooceanicola atlanticus	22II-S11g	53.6101		S356	Polaribacter pectinis	L12M9	77.6371
Flavobacteriaceae	F188	Salinimicrobium tongyeongense HN-2-9-2T	26.9	GCA_026109735	yes		F390	Wenxinia saemankumensis	DSM 100565	53.5957		S356	Polaribacter reichenbachii	KCTC 23969	77.368
Flavobacteriaceae	F188	Salinimicrobium oceani J15B91	26.3	GCA_012037645	yes		F390	Roseovarius confluentis	JCM 31541	53.5648		S356	Polaribacter dokdonensis	DSM 17204	77.3649
Flavobacteriaceae	F188	Salinimicrobium profundisediminis MT39	26.3	GCA_026241755	yes		F390	Tranquillimonas rosea	DSM 23042	53.4915		S356	Polaribacter porphyrae	NBRC 108759	77.1537
Flavobacteriaceae	F188	Mesonia oceanica ISS653	25	GCA_902499555	yes		F390	Mesobacterium pallidum	T40-1	53.4908		W242	Patiriisocius marinistellae	JCM 33344	77.0901
Flavobacteriaceae	F188	Salinimicrobium marinum KCTC12719	24.7	GCA_014651535	yes		F390	Maritimibacter dapengensis	DP4N28-5	53.4636		W242	Patiriisocius marinus	KCTC 32322T	77.053
Flavobacteriaceae	F188	Joostella marina DSM 19592	23.9	GCA_000260115	yes		F390	Acidithiobacillus thiooxidans	ATCC 19377	50.2947		W242	Cochleicola gelatinilyticus	LPB0005T	76.9754
Flavobacteriaceae	F188	Muricauda abyssi W52T	23.6	GCF_019457905	yes		W311	Stakelama marina	LXI357	78.7961		W242	Marixanthomonas ophiurae	JCM 14121	76.8825
Flavobacteriaceae	F188	Salinimicrobium nanhaiense J15B81-2 T	22	GCF_012038135	yes		W311	Stakelama flava	CBK3Z-3	73.7022		W332	Psychroserpens magnus	DSM 26283	77.9555
Flavobacteriaceae	F188	Antarcticibacterium arcticum KCCM 43316	20.8	GCA_007993795	yes		W311	Stakelama pacifica	DSM 25059	73.5975		W332	Psychroserpens algicola	Dm15	77.7651
Flavobacteriaceae	F188	Muricauda yonaguniensis 334s03	20.5	GCA_029193885	no		W311	Stakelama pacifica	CGMCC 1.7294	73.5477		W332	Winogradskyella echinorum	KCTC22026T	77.7494
Flavobacteriaceae	F188	Salegentibacter agarivorans DSM 23515	20.1	GCA_900113135	yes		W311	Stakelama sediminis	DSM 27203	72.7947		W332	Winogradskyella echinorum	KCTC 22026	77.7494
Flavobacteriaceae	F188	Salinimicrobium sediminilitoris ASW11-47	19.9	GCA_020866905	no		W311	Hephaestia mangrovi	CMS5P-6	69.9429		W332	Winogradskyella litoriviva	KMM 6491	77.7458
Flavobacteriaceae	F188	Salegentibacter echinorum DSM 24579	19.4	GCA_900129445	yes		W311	Sphingomonas cannabina	DM2-R-LB4	69.8728		W332	Winogradskyella eximia	CECT 7946	77.7266
Flavobacteriaceae	F188	Zunongwangia profunda SM-A87	19.3	GCA_000023465	yes		W311	Sphingomonas baiyangensis	L-1-4 w-11	69.503		W332	Psychroserpens jangbogonensis	PAMC 27130	77.6927
Flavobacteriaceae	F188	Salegentibacter salinarum DSM 23400	19.2	GCA_900168115	yes		W311	'Sphingomonas qomolangmaensis'	S5-59T	69.4611		W332	Psychroserpens luteolus	XSD401T	77.5166
Flavobacteriaceae	F188	Salinimicrobium xinjiangense DSM 19287	19.2	GCA_000423585	yes		W311	Sphingomonas leidyi	DSM 4733	68.7099		W332	Lacinutrix venerupis	DSM 28755	77.5073
Flavobacteriaceae	F188	Gramella oceanisediminis GC03-9	19.1	GCA_022570735	yes		W311	Sphingomonas pruni	NBRC 15498	67.9599		W332	Winogradskyella endarachnes	HL2-2	77.501
Flavobacteriaceae	F188	Christiangramia bathymodioli BOM4	19	GCA_009735695	yes		W311	Sphingomonas mali	NBRC 15500	67.7641		W332	Winogradskyella wandonensis	CECT 8445	77.4985
Flavobacteriaceae	F188	Salegentibacter mishustinae KCTC 12263	19	GCA_014651335	yes		W311	Sphingomonas rubra	CGMCC 1.9113	67.7198		W332	Psychroserpens mesophilus	JCM 13413	77.4931
Flavobacteriaceae	F188	Salegentibacter mishustinae DSM 23404	18.9	GCA_003254095	yes		W311	Sphingomonas sanguinis	NBRC 13937	67.4195		W332	Winogradskyella ouciana	ZXX205	77.4904
Flavobacteriaceae	F188	Salegentibacter maritimus F63223T	18.8	GCF_016236915	yes		W311	Sphingomonas parapaucimobilis	NBRC 15100	67.3255		W332	Winogradskyella tangerina	M1309	77.4682
Flavobacteriaceae	F188	Salegentibacter salegens DSM 5424	18.8	GCA_003001895	yes		W311	Sphingomonas flavalba	ZLT-5	66.7125		W332	Mesoflavibacter zeaxanthinifaciens	DSM 18436	77.4448
Flavobacteriaceae	F188	Zunongwangia pacifica MCCC M21534	18.8	GCA_023499215	yes		W311	Sphingomonas quercus	XMGL2	65.7884		W332	Winogradskyella eckloniae	EC29	77.4145
Flavobacteriaceae	F188	Salegentibacter salarius DSM 23401	18.6	GCA_900168265	yes		W311	Sphingobium baderi	DSM 25433	64.5397		W332	'Hanstruepera marina'	NBU2968	77.3605
Flavobacteriaceae	F188	Salegentibacter salarius DSM 23401	18.6	GCA_900168265	yes		W311	'Sphingomonas parva'	KCTC 62208T	63.9786		W332	Winogradskyella thalassocola	DSM 15363	77.337
Flavobacteriaceae	F225	Salinimicrobium profundisediminis MT39	25.6	GCA_026241755	yes		W311	Sphingorhabdus soli	D-2Q-5-6T	63.7866		W332	Winogradskyella epiphytica	KCTC 12220	77.1679
Flavobacteriaceae	F225	Salinimicrobium tongyeongense HN-2-9-2T	25	GCA_026109735	yes		W311	Novosphingobium lentum	NBRC 107847	62.3485		W332	Olleya sediminilitoris	YSTF-M6T	77.066
Flavobacteriaceae	F225	Salinimicrobium marinum KCTC12719	24.5	GCA_014651535	yes		W311	Novosphingobium jiangmenense	1Y9AT	62.147		W332	Algibacter lectus	DSM 15365	76.9732
Flavobacteriaceae	F225	Salinimicrobium oceani J15B91	23.2	GCA_012037645	yes		W311	Croceicoccus ponticola	GM-16	62.119		W332	Algibacter wandonensis	CECT8301	76.9325
Flavobacteriaceae	F225	Salinimicrobium nanhaiense J15B81-2 T	22.1	GCF_012038135	yes		W311	'Erythrobacter mangrovi'	EB310T	62.0883		P385	Salinisphaera orenii	MKB5	78.1706
Flavobacteriaceae	F225	Joostella marina DSM 19592	21.9	GCA_000260115	yes		W311	Qipengyuania huizhouensis	YG19	62.0488		P385	Salinisphaera halophila	YIM 95161	78.1508
Flavobacteriaceae	F225	Antarcticibacterium arcticum KCCM 43316	20.6	GCA_007993795	yes		W311	Novosphingobium naphthalenivorans	NBRC 102051	62.0369		W335	Salinisphaera halophila	YIM 95161	78.0216
Flavobacteriaceae	F225	Muricauda abyssi W52T	20.6	GCF_019457905	yes		W311	Croceicoccus hydrothermalis	JLT1	62.0284		W335	Salinisphaera orenii	MKB5	77.9781
Flavobacteriaceae	F225	Mesonia oceanica ISS653	20.2	GCA_902499555	yes		W311	Croceicoccus pelagius	Ery9	61.9355		W345	Solimonas marina	KCTC 52314T	78.3895
Flavobacteriaceae	F225	Salinimicrobium sediminilitoris ASW11-47	19.5	GCA_020866905	no		W311	Croceicoccus pelagius	CGMCC 1.15358	61.9203		W345	Solimonas variicoloris	DSM 15731	78.0228
Flavobacteriaceae	F225	Salinimicrobium xinjiangense DSM 19287	19.5	GCA_000423585	yes		W311	Novosphingobium endophyticum	CGMCC 1.15095T	61.8851		W345	Solimonas flava	DSM 18980	77.9971
Flavobacteriaceae	F225	Mesonia algae DSM 15361	18.9	GCA_003253545	yes		W311	Croceicoccus mobilis	Ery22	61.5452		W345	Stagnimonas aquatica	THS-13T	77.5622
Flavobacteriaceae	F225	Salegentibacter maritimus F63223T	18.8	GCF_016236915	yes		W311	Croceicoccus marinus	E4A9	61.5093		W345	Nevskia ramosa	DSM 11499	77.5332
Flavobacteriaceae	F225	Zunongwangia profunda SM-A87	18.8	GCA_000023465	yes		W311	Wenxinia saemankumensis	DSM 100565	54.4434		W345	Nevskia soli	DSM 19509	77.4613
Flavobacteriaceae	F225	Salegentibacter mishustinae DSM 23404	18.7	GCA_003254095	yes		W311	Tropicimonas sediminicola	DSM 29339	54.3469		W345	Panacagrimonas perspica	DSM 26377	77.3364
Flavobacteriaceae	F225	Salegentibacter mishustinae KCTC 12263	18.7	GCA_014651335	yes		W311	Roseivivax atlanticus	22II-S10s	54.2944		W345	Fontimonas thermophila	DSM 23609	77.17
Flavobacteriaceae	F225	Salegentibacter salegens DSM 5424	18.7	GCA_003001895	yes		W311	Maritimibacter lacisalsi	CGMCC 1.12922	54.2671		W431	Colwellia aestuarii	KCTC 12480	78.6233
Flavobacteriaceae	F225	Zunongwangia endophytica CECT 9128	18.7	GCA_030409505	yes		W311	Roseicyclus marinus	CCMM001	54.2349		W431	Thalassotalea sediminis	KCTC 42588	78.2768
Flavobacteriaceae	F225	Salegentibacter echinorum DSM 24579	18.5	GCA_900129445	yes		W311	Roseovarius pacificus	CGMCC 1.7083	54.1703		W431	Colwellia mytili	KCTC 52417	78.2422
Flavobacteriaceae	F225	Salegentibacter salarius DSM 23401	18.5	GCA_900168265	yes		W311	Pseudooceanicola atlanticus	22II-S11g	54.1648		W431	Thalassotalea profundi	CGMCC 1.15922	78.2173
Flavobacteriaceae	F225	Salegentibacter salarius DSM 23401	18.5	GCA_900168265	yes		W311	Limimaricola pyoseonensis	DSM 21424	54.151		W431	Thalassotalea insulae	KCTC 62186	78.2156
Flavobacteriaceae	F225	Salinimicrobium catena DSM 23553	18.5	GCA_900107495	yes		W311	Psychromarinibacter halotolerans	MCCC 1K03203	54.1293		W431	Colwellia agarivorans	QM50	78.1882
Flavobacteriaceae	F225	Salegentibacter salinarum DSM 23400	18.4	GCA_900168115	yes		W311	Mangrovicoccus algicola	HB182678	54.1122		W431	Colwellia hornerae	ACAM 607	78.0406
Flavobacteriaceae	F225	Zunongwangia atlantica 22II14-10F7	18.4	GCA_002094855	yes		W311	Mesobacterium pallidum	T40-1	54.0848		W431	Thalassotalea piscium	JCM 18590	77.9984
Flavobacteriaceae	F225	Christiangramia bathymodioli BOM4	18.3	GCA_009735695	yes		W311	Tranquillimonas rosea	DSM 23042	54.0789		F394	Rubrivirga marina	SAORIC-28	81.3067
Flavobacteriaceae	F260	Salinimicrobium profundisediminis MT39	28	GCA_026241755	yes		W311	Kandeliimicrobium roseum	XY-R6	54.0344		F394	Rubricoccus marinus	SG-29	78.3154
Flavobacteriaceae	F260	Salinimicrobium nanhaiense J15B81-2 T	26.5	GCF_012038135	yes		W311	Tropicimonas isoalkanivorans	DSM 19548	54.0175		S365	Rubrivirga marina	SAORIC-28	81.2339
Flavobacteriaceae	F260	Salinimicrobium oceani J15B91	26.2	GCA_012037645	yes		W311	'Maritimibacter harenae'	DP07	54.0137		S365	Rubricoccus marinus	SG-29	78.3633
Flavobacteriaceae	F260	Salinimicrobium tongyeongense HN-2-9-2T	21.3	GCA_026109735	yes		W311	Nioella nitratireducens	SSW136	53.998
Flavobacteriaceae	F260	Salinimicrobium marinum KCTC12719	20.7	GCA_014651535	yes		W311	Maritimibacter dapengensis	DP4N28-5	53.9863
Flavobacteriaceae	F260	Joostella marina DSM 19592	20.4	GCA_000260115	yes		W311	Celeribacter indicus	MCCC 1A01112	53.96
Flavobacteriaceae	F260	Antarcticibacterium arcticum KCCM 43316	20.1	GCA_007993795	yes		W311	Palleronia abyssalis	CECT 8504	53.9571
Flavobacteriaceae	F260	Salinimicrobium sediminilitoris ASW11-47	20.1	GCA_020866905	no		W311	Roseovarius confluentis	JCM 31541	53.8444
Flavobacteriaceae	F260	Mesonia oceanica ISS653	19.2	GCA_902499555	yes		W311	Acidithiobacillus thiooxidans	ATCC 19377	50.4136
Flavobacteriaceae	F260	Mesonia algae DSM 15361	19.1	GCA_003253545	yes		F117	Salegentibacter mishustinae	KCTC 12263	74.3047
Flavobacteriaceae	F260	Salegentibacter salarius DSM 23401	18.9	GCA_900168265	yes		F117	Salegentibacter mishustinae	DSM 23404	74.289
Flavobacteriaceae	F260	Salegentibacter salarius DSM 23401	18.9	GCA_900168265	yes		F117	Salegentibacter agarivorans	DSM 23515	74.1428
Flavobacteriaceae	F260	Zunongwangia endophytica CECT 9128	18.9	GCA_030409505	yes		F117	Salegentibacter salarius	DSM 23401	73.6639
Flavobacteriaceae	F260	Salegentibacter mishustinae KCTC 12263	18.7	GCA_014651335	yes		F117	Salegentibacter salegens	DSM 5424	73.5725
Flavobacteriaceae	F260	Salegentibacter echinorum DSM 24579	18.6	GCA_900129445	yes		F117	Salegentibacter maritimus	F63223T	73.2228
Flavobacteriaceae	F260	Salegentibacter mishustinae DSM 23404	18.6	GCA_003254095	yes		F117	Salegentibacter salinarum	DSM 23400	73.1471
Flavobacteriaceae	F260	Muricauda abyssi W52T	18.4	GCF_019457905	yes		F117	Christiangramia bathymodioli	BOM4	72.8818
Flavobacteriaceae	F260	Salegentibacter salegens DSM 5424	18.4	GCA_003001895	yes		F117	Christiangramia aestuarii	BS12	72.8493
Flavobacteriaceae	F260	Salinimicrobium xinjiangense DSM 19287	18.4	GCA_000423585	yes		F117	Christiangramia gaetbulicola	DSM 23082	72.8256
Flavobacteriaceae	F260	Salegentibacter agarivorans DSM 23515	18.3	GCA_900113135	yes		F117	Christiangramia forsetii	CGMCC 1.15422	72.8188
Flavobacteriaceae	F260	Salegentibacter salinarum DSM 23400	18.3	GCA_900168115	yes		F117	Christiangramia forsetii	KT0803	72.8088
Flavobacteriaceae	F260	Zunongwangia profunda SM-A87	18.2	GCA_000023465	yes		F117	Salegentibacter echinorum	DSM 24579	72.7842
Flavobacteriaceae	F260	Christiangramia forsetii KT0803	18.1	GCA_000060345	yes		F117	Christiangramia lutea	YJ019	72.6059
Flavobacteriaceae	F260	Salegentibacter maritimus F63223T	18.1	GCF_016236915	yes		F117	Gramella oceanisediminis	GC03-9	72.5809
Flavobacteriaceae	F260	Christiangramia gaetbulicola DSM 23082	18	GCA_003054225	yes		F117	Zunongwangia pacifica	MCCC M21534	72.3149
Flavobacteriaceae	F297	Joostella marina DSM 19592	32.1	GCA_000260115	yes		F117	Zunongwangia profunda	SM-A87	72.0815
Flavobacteriaceae	F297	Muricauda abyssi W52T	30.2	GCF_019457905	yes		F117	Christiangramia portivictoriae	DSM 23547	71.9831
Flavobacteriaceae	F297	Muricauda yonaguniensis 334s03	29.8	GCA_029193885	no		F117	Zunongwangia atlantica	22II14-10F7	71.7824
Flavobacteriaceae	F297	Mesonia oceanica ISS653	26.5	GCA_902499555	yes		F117	Christiangramia flava	CGMCC 1.12375	71.5979
Flavobacteriaceae	F297	Salegentibacter mishustinae KCTC 12263	21.7	GCA_014651335	yes		F117	Zunongwangia endophytica	CECT 9128	71.4809
Flavobacteriaceae	F297	Salegentibacter mishustinae DSM 23404	21.6	GCA_003254095	yes		F117	Antarcticibacterium arcticum	KCCM 43316	70.6467
Flavobacteriaceae	F297	Zunongwangia profunda SM-A87	21.2	GCA_000023465	yes		F117	Salinimicrobium marinum	KCTC12719	70.3711
Flavobacteriaceae	F297	Christiangramia bathymodioli BOM4	20.9	GCA_009735695	yes		F117	Salinimicrobium catena	DSM 23553	69.7828
Flavobacteriaceae	F297	Salegentibacter agarivorans DSM 23515	20.8	GCA_900113135	yes		F117	Salinimicrobium profundisediminis	MT39	69.3928
Flavobacteriaceae	F297	Christiangramia portivictoriae DSM 23547	20.5	GCA_000423045	yes		F117	Salinimicrobium xinjiangense	DSM 19287	69.277
Flavobacteriaceae	F297	Salegentibacter echinorum DSM 24579	20.4	GCA_900129445	yes		F117	Salinimicrobium tongyeongense	HN-2-9-2T	69.2122
Flavobacteriaceae	F297	Christiangramia forsetii KT0803	20.3	GCA_000060345	yes		F117	Salinimicrobium oceani	J15B91	69.1976
Flavobacteriaceae	F297	Christiangramia forsetii CGMCC 1.15422	20.1	GCA_014642775	yes		F117	'Salinimicrobium sediminilitoris'	ASW11-47	69.1515
Flavobacteriaceae	F297	Salinimicrobium tongyeongense HN-2-9-2T	20	GCA_026109735	yes		F117	Salinimicrobium nanhaiense	J15B81-2 T	69.1414
Flavobacteriaceae	F297	Zunongwangia pacifica MCCC M21534	20	GCA_023499215	yes		F117	Mesonia oceanica	ISS653	68.1809
Flavobacteriaceae	F297	Gramella oceanisediminis GC03-9	19.7	GCA_022570735	yes		F117	Mesonia algae	DSM 15361	66.8704
Flavobacteriaceae	F297	Salinimicrobium nanhaiense J15B81-2 T	19.7	GCF_012038135	yes		F117	Aquimarina celericrescens	NS08	66.7812
Flavobacteriaceae	F297	Antarcticibacterium arcticum KCCM 43316	19.6	GCA_007993795	yes		F117	Marixanthomonas ophiurae	JCM 14121	66.1506
Flavobacteriaceae	F297	Salinimicrobium oceani J15B91	19.5	GCA_012037645	yes		F117	Joostella marina	DSM 19592	66.1046
Flavobacteriaceae	F297	Salinimicrobium profundisediminis MT39	19.3	GCA_026241755	yes		F117	'Altuibacter lentus'	JLT2010	65.5531
Flavobacteriaceae	F297	Christiangramia flava CGMCC 1.12375	19.1	GCA_001951155	yes		F117	'Candidatus Ulvibacter alkanivorans'	Bin25-node4	65.513
Flavobacteriaceae	F297	Salinimicrobium marinum KCTC12719	19	GCA_014651535	yes		F117	Constantimarinum furrinae	ALE3EI	65.1948
Flavobacteriaceae	F297	Salinimicrobium sediminilitoris ASW11-47	19	GCA_020866905	no		F117	Cochleicola gelatinilyticus	LPB0005T	65.0864
Flavobacteriaceae	F297	Zunongwangia atlantica 22II14-10F7	18.9	GCA_002094855	yes		F117	Psychroserpens magnus	DSM 26283	64.8834
Flavobacteriaceae	F297	Mesonia algae DSM 15361	18.8	GCA_003253545	yes		F117	'Hanstruepera marina'	NBU2968	64.6051
Flavobacteriaceae	F363	Joostella marina DSM 19592	27.2	GCA_000260115	yes		F117	Muricauda abyssi	W52T	64.5534
Flavobacteriaceae	F363	Mesonia oceanica ISS653	25.8	GCA_902499555	yes		F117	Psychroserpens mesophilus	JCM 13413	64.5364
Flavobacteriaceae	F363	Muricauda abyssi W52T	23.7	GCF_019457905	yes		F117	Psychroserpens luteolus	XSD401T	64.4829
Flavobacteriaceae	F363	Zunongwangia profunda SM-A87	23.4	GCA_000023465	yes		F117	Winogradskyella epiphytica	KCTC 12220	64.4727
Flavobacteriaceae	F363	Christiangramia flava CGMCC 1.12375	23	GCA_001951155	yes		F117	Mesoflavibacter zeaxanthinifaciens	DSM 18436	64.4356
Flavobacteriaceae	F363	Gramella oceanisediminis GC03-9	22.1	GCA_022570735	yes		F117	Muricauda oceanensis	40DY170	64.3828
Flavobacteriaceae	F363	Salegentibacter mishustinae DSM 23404	21.3	GCA_003254095	yes		F117	Psychroserpens algicola	Dm15	64.3713
Flavobacteriaceae	F363	Salegentibacter mishustinae KCTC 12263	21.3	GCA_014651335	yes		F117	Winogradskyella ouciana	ZXX205	64.3687
Flavobacteriaceae	F363	Zunongwangia pacifica MCCC M21534	20.8	GCA_023499215	yes		F117	Winogradskyella wandonensis	CECT 8445	64.3043
Flavobacteriaceae	F363	Zunongwangia atlantica 22II14-10F7	20.6	GCA_002094855	yes		F117	Winogradskyella tangerina	M1309	64.2103
Flavobacteriaceae	F363	Muricauda yonaguniensis 334s03	20	GCA_029193885	no		F117	'Muricauda yonaguniensis'	334s03	64.1908
Flavobacteriaceae	F363	Christiangramia bathymodioli BOM4	19.5	GCA_009735695	yes		F117	Costertonia aggregata	KCCM42265	64.1758
Flavobacteriaceae	F363	Salegentibacter agarivorans DSM 23515	19.3	GCA_900113135	yes		F117	Winogradskyella maritima	CECT 8979	64.1468
Flavobacteriaceae	F363	Christiangramia forsetii KT0803	19.2	GCA_000060345	yes		F117	Muricauda maritima	72	64.0754
Flavobacteriaceae	F363	Salinimicrobium marinum KCTC12719	19.1	GCA_014651535	yes		F117	Lacinutrix venerupis	DSM 28755	64.0601
Flavobacteriaceae	F363	Salinimicrobium sediminilitoris ASW11-47	19.1	GCA_020866905	no		F117	Psychroserpens jangbogonensis	PAMC 27130	64.0412
Flavobacteriaceae	F363	Christiangramia forsetii CGMCC 1.15422	19	GCA_014642775	yes		F117	Maribacter cobaltidurans	B1	63.9784
Flavobacteriaceae	F363	Salinimicrobium tongyeongense HN-2-9-2T	18.8	GCA_026109735	yes		F117	Maribacter cobaltidurans	CGMCC 1.15508	63.9763
Flavobacteriaceae	F363	Salegentibacter echinorum DSM 24579	18.7	GCA_900129445	yes		F117	Patiriisocius marinus	KCTC 32322T	63.9741
Flavobacteriaceae	F363	Salinimicrobium oceani J15B91	18.7	GCA_012037645	yes		F117	Muricauda nanhaiensis	SM1704	63.9093
Flavobacteriaceae	F363	Christiangramia lutea YJ019	18.6	GCF_022489035	yes		F117	Spongiivirga citrea	KCTC 32990	63.9065
Flavobacteriaceae	F363	Salinimicrobium catena DSM 23553	18.6	GCA_900107495	yes		F117	Olleya sediminilitoris	YSTF-M6T	63.8991
Flavobacteriaceae	F363	Mesonia algae DSM 15361	18.5	GCA_003253545	yes		F117	Patiriisocius marinistellae	JCM 33344	63.8948
Flavobacteriaceae	F363	Salinimicrobium nanhaiense J15B81-2 T	18.3	GCF_012038135	yes		F117	Muricauda zhangzhouensis	DSM 25030	63.885
Flavobacteriaceae	F363	Christiangramia aestuarii BS12	18.2	GCA_009735585	yes		F117	Winogradskyella eckloniae	EC29	63.8614
Flavobacteriaceae	F388	Wenyingzhuangia fucanilytica CCTCC AB 2015089	23.2	GCF_001697185	yes		F117	Winogradskyella endarachnes	HL2-2	63.8561
Flavobacteriaceae	F388	Flavobacterium psychrophilum DSM 3660	19.8	GCA_900101925	yes		F117	'Muricauda okinawensis'	81s02	63.8461
Flavobacteriaceae	F388	Olleya sediminilitoris YSTF-M6T	18.7	GCF_016785945	yes		F117	Winogradskyella echinorum	KCTC 22026	63.836
Flavobacteriaceae	F388	Olleya sediminilitoris YSTF-M6T	18.7	GCF_016785945	yes		F117	Winogradskyella echinorum	KCTC22026T	63.836
Flavobacteriaceae	F388	Zobellia amurskyensis KMM 3526T	18.5	GCA_009725985	yes		F117	Muricauda lutimaris	KCTC22173	63.7948
Flavobacteriaceae	F388	Aurantibacter crassamenti KCTC 52207	18.2	GCA_016811105	no		F117	Winogradskyella litoriviva	KMM 6491	63.7128
Flavobacteriaceae	F388	Croceitalea dokdonensis DOKDO 023	17.8	GCA_001306415	yes		F117	Algibacter wandonensis	CECT8301	63.7058
Flavobacteriaceae	F388	Maribacter spongiicola DSM 25233	17.8	GCA_004364165	yes		F117	Muricauda koreensis	ECD12	63.6227
Flavobacteriaceae	F388	Zobellia nedashkovskayae Asnod2-B07-B	17.7	GCA_015330125	yes		F117	Algibacter lectus	DSM 15365	63.5504
Flavobacteriaceae	F388	Muricauda aurantiaca HME9304	17.6	GCF_003269425	yes		F117	Muricauda onchidii	XY-359T	63.5269
Flavobacteriaceae	F388	Croceivirga lutea CGMCC 1.15761	17.5	GCA_014643615	yes		F117	Pricia antarctica	DSM 23421	63.5153
Flavobacteriaceae	F388	Croceivirga lutea CSW06	17.5	GCA_014235875	yes		F117	Muricauda aequoris	NH166	63.4836
Flavobacteriaceae	F388	Croceivirga radicis HSG9T	17.5	GCA_002072105	yes		F117	Flavobacterium keumense	K3R-10	63.481
Flavobacteriaceae	F388	Muricauda lutimaris KCTC22173	17.5	GCF_003581615	yes		F117	Croceivirga lutea	CGMCC 1.15761	63.4056
Flavobacteriaceae	F388	Muricauda onchidii XY-359T	17.4	GCA_004804315	yes		F117	Croceivirga lutea	CSW06	63.4044
Flavobacteriaceae	F388	Muricauda spongiicola 2012CJ35-5	17.4	GCA_023502425	yes		F117	Winogradskyella eximia	CECT 7946	63.3679
Flavobacteriaceae	F388	Muricauda koreensis ECD12	17.3	GCA_003149745	yes		F117	Euzebyella saccharophila	KCTC 22655	63.3469
Flavobacteriaceae	F388	Maribacter aquivivus DSM 16478	17.2	GCA_900142175	yes		F117	Maribacter arenosus	CAU 1321	63.3238
Flavobacteriaceae	F388	Muricauda aequoris NH166	17.2	GCA_003584165	yes		F117	Winogradskyella thalassocola	DSM 15363	63.3228
Flavobacteriaceae	F388	Muricauda algicola AsT0115T	17.2	GCA_005937185	yes		F117	Pseudozobellia thermophila	DSM 19858	63.3198
Flavobacteriaceae	F388	Zobellia laminariae KMM3676T	17.2	GCA_009725995	yes		F117	Maribacter algicola	PoM-212	63.2909
Flavobacteriaceae	F388	Zobellia roscoffensis Asnod1-F08	17.2	GCA_015330165	yes		F117	Muricauda spongiicola	2012CJ35-5	63.2727
Flavobacteriaceae	F388	Muricauda nanhaiensis SM1704	17.1	GCA_003382275	yes		F117	Arenibacter arenosicollis	BSSL- BM3T	63.2514
Flavobacteriaceae	F388	Muricauda oceanensis 40DY170	17.1	GCA_003992595	yes		F117	Zobellia uliginosa	DSM 2061	63.2049
Flavobacteriaceae	F388	Zobellia barbeyronii KMM 6746	17.1	GCF_018603515	yes		F117	Muricauda aurantiaca	HME9304	63.1959
Flavobacteriaceae	P007	Flavobacterium psychrophilum DSM 3660	19.9	GCA_900101925	yes		F117	Maribacter vaceletii	DSM 25230	63.1659
Flavobacteriaceae	P007	Wenyingzhuangia fucanilytica CCTCC AB 2015089	19.2	GCF_001697185	yes		F117	Zobellia galactanivorans	Dsij	63.1596
Flavobacteriaceae	P007	Olleya sediminilitoris YSTF-M6T	18.9	GCF_016785945	yes		F117	Maribacter spongiicola	DSM 25233	63.1422
Flavobacteriaceae	P007	Olleya sediminilitoris YSTF-M6T	18.9	GCF_016785945	yes		F117	Muricauda antarctica	DSM 26351	63.1302
Flavobacteriaceae	P007	Zobellia amurskyensis KMM 3526T	18.5	GCA_009725985	yes		F117	Croceivirga radicis	HSG9T	63.1226
Flavobacteriaceae	P007	Zobellia laminariae KMM3676T	18.1	GCA_009725995	yes		F117	Maribacter aquivivus	DSM 16478	63.1074
Flavobacteriaceae	P007	Zobellia barbeyronii KMM 6746	18	GCF_018603515	yes		F117	Muricauda algicola	AsT0115T	63.1016
Flavobacteriaceae	P007	Croceitalea dokdonensis DOKDO 023	17.9	GCA_001306415	yes		F117	Croceitalea dokdonensis	DOKDO 023	63.1013
Flavobacteriaceae	P007	Zobellia roscoffensis Asnod1-F08	17.9	GCA_015330165	yes		F117	Kriegella aquimaris	DSM 19886	63.0915
Flavobacteriaceae	P007	Maribacter vaceletii DSM 25230	17.8	GCA_003634105	yes		F117	Flavobacterium psychrophilum	DSM 3660	63.0041
Flavobacteriaceae	P007	Aurantibacter crassamenti KCTC 52207	17.7	GCA_016811105	no		F117	Zobellia amurskyensis	KMM 3526T	63.0011
Flavobacteriaceae	P007	Zobellia nedashkovskayae Asnod2-B07-B	17.7	GCA_015330125	yes		F117	Zobellia laminariae	KMM3676T	63.001
Flavobacteriaceae	P007	Maribacter spongiicola DSM 25233	17.5	GCA_004364165	yes		F117	Zobellia barbeyronii	KMM 6746	62.9846
Flavobacteriaceae	P007	Croceivirga radicis HSG9T	17.2	GCA_002072105	yes		F117	'Aggregatimonas sangjinii'	F202Z8	62.9745
Flavobacteriaceae	P007	Muricauda onchidii XY-359T	17.2	GCA_004804315	yes		F117	Zobellia roscoffensis	Asnod1-F08	62.9458
Flavobacteriaceae	P007	Croceivirga lutea CGMCC 1.15761	17.1	GCA_014643615	yes		F117	Ulvibacterium marinum	KCTC 52639	62.9169
Flavobacteriaceae	P007	Croceivirga lutea CSW06	17.1	GCA_014235875	yes		F117	Zobellia nedashkovskayae	Asnod2-B07-B	62.8238
Flavobacteriaceae	P007	Maribacter aquivivus DSM 16478	17.1	GCA_900142175	yes		F117	Tenacibaculum adriaticum	DSM 18961	62.7733
Flavobacteriaceae	P007	Muricauda aequoris NH166	17.1	GCA_003584165	yes		F117	'Aurantibacter crassamenti'	KCTC 52207	62.7022
Flavobacteriaceae	P007	Muricauda aurantiaca HME9304	17.1	GCF_003269425	yes		F117	Tenacibaculum mesophilum	DSM 13764	62.6071
Flavobacteriaceae	P007	Muricauda koreensis ECD12	17.1	GCA_003149745	yes		F117	Urechidicola croceus	LPB0138T	62.5967
Flavobacteriaceae	P007	Muricauda lutimaris KCTC22173	17.1	GCF_003581615	yes		F117	Tenacibaculum discolor	DSM 18842	62.4128
Flavobacteriaceae	P007	Muricauda nanhaiensis SM1704	17.1	GCA_003382275	yes		F117	Polaribacter pacificus	CGMCC 1.15763	62.4101
Flavobacteriaceae	P007	Muricauda zhangzhouensis DSM 25030	17.1	GCA_900106825	yes		F117	Polaribacter huanghezhanensis	KCTC 32516	62.3528
Flavobacteriaceae	P007	Muricauda zhangzhouensis DSM 25030	17.1	GCA_900106825	yes		F117	Tenacibaculum gallaicum	DSM 18841	62.3303
Flavobacteriaceae	P050	Flavicella marina 2A-7	20.3	GCA_009193215	yes		F117	Tenacibaculum skagerrakense	DSM 14836	62.3122
Flavobacteriaceae	P050	Flavobacterium keumense K3R-10	19.8	GCA_029866485	yes		F117	Tenacibaculum aiptasiae	a4	62.1989
Flavobacteriaceae	P050	Aureivirga marina LMG26721	19.1	GCF_015767265	yes		F117	Lutibacter oceani	325-5	62.1963
Flavobacteriaceae	P050	Ochrovirga pacifica S85 T	19	GCF_000220525	no		F117	Tenacibaculum todarodis	LPB0136	62.1536
Flavobacteriaceae	P050	Tenacibaculum skagerrakense DSM 14836	19	GCA_004345825	yes		F117	Polaribacter aquimarinus	ZY113T	62.0893
Flavobacteriaceae	P050	Tenacibaculum skagerrakense DSM 14836	19	GCA_004345825	yes		F117	Lutibacter profundi	DSM 100437	62.0681
Flavobacteriaceae	P050	Lutibacter citreus 1KV19	18.9	GCA_003260195	yes		F117	Tenacibaculum aquimarinum	K20-16	62.0637
Flavobacteriaceae	P050	Tenacibaculum todarodis LPB0136	18.9	GCA_001889045	yes		F117	Polaribacter dokdonensis	DSM 17204	62.059
Flavobacteriaceae	P050	Tenacibaculum todarodis LPB0136	18.9	GCA_001889045	yes		F117	Tenacibaculum agarivorans	HZ1	62.0471
Flavobacteriaceae	P050	Urechidicola croceus LPB0138T	18.9	GCF_001761325	yes		F117	Polaribacter dokdonensis	DSW-5	62.0392
Flavobacteriaceae	P050	Lutibacter profundi DSM 100437	18.7	GCA_001543325	yes		F117	Polaribacter batillariae	G4M1	61.9461
Flavobacteriaceae	P050	Lutibacter flavus DSM 27993	18.6	GCA_900188355	yes		F117	Polaribacter pectinis	L12M9	61.914
Flavobacteriaceae	P050	Polaribacter reichenbachii KCTC 23969	18.6	GCA_001680875	yes		F117	Polaribacter gangjinensis	KCTC 22729	61.8854
Flavobacteriaceae	P050	Polaribacter reichenbachii KCTC 23969	18.6	GCA_001680875	yes		F117	Lutibacter flavus	DSM 27993	61.8121
Flavobacteriaceae	P050	Polaribacter pectinis L12M9	18.4	GCA_014352875	yes		F117	Polaribacter septentrionalilitoris	ANORD1	61.7997
Flavobacteriaceae	P050	Polaribacter pacificus CGMCC 1.15763	18.3	GCA_014643655	yes		F117	Polaribacter porphyrae	NBRC 108759	61.7959
Flavobacteriaceae	P050	Lutibacter oricola DSM 24956	18.2	GCA_900106565	yes		F117	Lutibacter litoralis	JCM13034	61.7808
Flavobacteriaceae	P050	Tenacibaculum gallaicum DSM 18841	18.2	GCA_003387615	yes		F117	Aureivirga marina	LMG26721	61.7744
Flavobacteriaceae	P050	Lutibacter litoralis JCM13034	18.1	GCA_014646675	yes		F117	Polaribacter filamentus	ATCC 700397	61.7459
Flavobacteriaceae	P050	Lutibacter litoralis JCM13034	18.1	GCA_014646675	yes		F117	Lutibacter agarilyticus	DSM 29150	61.6372
Flavobacteriaceae	P050	Lutibacter agarilyticus DSM 29150	18	GCA_900188235	yes		F117	Polaribacter reichenbachii	KCTC 23969	61.6176
Flavobacteriaceae	P050	Lutibacter oceani 325-5	17.9	GCA_003384935	yes		F117	Aureibaculum algae	10Alg 115	61.5003
Flavobacteriaceae	P050	Polaribacter huanghezhanensis KCTC 32516	17.9	GCA_030444335	yes		F117	Flavicella marina	2A-7	61.4477
Flavobacteriaceae	P059	Wenyingzhuangia fucanilytica CCTCC AB 2015089	20.3	GCF_001697185	yes		F117	Lutibacter oricola	DSM 24956	61.3662
Flavobacteriaceae	P059	Flavobacterium psychrophilum DSM 3660	19.9	GCA_900101925	yes		F117	Lutibacter citreus	1KV19	61.3455
Flavobacteriaceae	S334	Winogradskyella maritima CECT 8979	34.5	GCA_030505025	yes		F117	'Ochrovirga pacifica'	S85 T	60.5553
Flavobacteriaceae	S334	Euzebyella saccharophila KCTC 22655	31.5	GCA_014855495	yes		F117	Wenyingzhuangia fucanilytica	CCTCC AB 2015089	60.24
Flavobacteriaceae	S334	Maribacter cobaltidurans B1	24.1	GCA_002269385	yes		F117	Blattabacterium cuenoti	BPAA	53.57
Flavobacteriaceae	S334	Maribacter cobaltidurans CGMCC 1.15508	23.9	GCA_014643435	yes		F188	Salegentibacter agarivorans	DSM 23515	74.4368
Flavobacteriaceae	S334	Muricauda maritima 72	22.5	GCA_003584135	yes		F188	Salegentibacter mishustinae	KCTC 12263	74.3077
Flavobacteriaceae	S334	Aggregatimonas sangjinii F202Z8	21	GCF_005943945	no		F188	Salegentibacter mishustinae	DSM 23404	74.2884
Flavobacteriaceae	S334	Costertonia aggregata KCCM42265	21	GCA_013402795	yes		F188	Salegentibacter salegens	DSM 5424	74.2176
Flavobacteriaceae	S334	Pricia antarctica DSM 23421	20.9	GCA_900101815	yes		F188	Salegentibacter salarius	DSM 23401	74.1785
Flavobacteriaceae	S334	Muricauda antarctica DSM 26351	20.1	GCA_900112295	yes		F188	Salegentibacter salinarum	DSM 23400	74.0619
Flavobacteriaceae	S334	Kriegella aquimaris DSM 19886	19.7	GCA_900103215	yes		F188	Salegentibacter maritimus	F63223T	73.8899
Flavobacteriaceae	S334	Maribacter algicola PoM-212	19.6	GCA_003933245	yes		F188	Christiangramia aestuarii	BS12	73.0671
Flavobacteriaceae	S334	Maribacter arenosus CAU 1321	19.6	GCA_014610845	yes		F188	Christiangramia gaetbulicola	DSM 23082	72.8888
Flavobacteriaceae	S334	Muricauda zhangzhouensis DSM 25030	19.3	GCA_900106825	yes		F188	Christiangramia forsetii	CGMCC 1.15422	72.8339
Flavobacteriaceae	S334	Muricauda zhangzhouensis DSM 25030	19.3	GCA_900106825	yes		F188	Christiangramia forsetii	KT0803	72.828
Flavobacteriaceae	S334	Pseudozobellia thermophila DSM 19858	18.8	GCA_900141855	yes		F188	Salegentibacter echinorum	DSM 24579	72.7539
Flavobacteriaceae	S334	Arenibacter arenosicollis BSSL- BM3T	18.7	GCF_014397245	yes		F188	Christiangramia bathymodioli	BOM4	72.7028
Flavobacteriaceae	S334	Zobellia uliginosa DSM 2061	18.7	GCA_900156625	yes		F188	Christiangramia lutea	YJ019	72.6929
Flavobacteriaceae	S334	Zobellia galactanivorans Dsij	18.6	GCA_000973105	yes		F188	Salinimicrobium marinum	KCTC12719	72.4965
Flavobacteriaceae	S334	Ulvibacterium marinum KCTC 52639	17.4	GCA_003626755	yes		F188	Gramella oceanisediminis	GC03-9	72.3759
Flavobacteriaceae	S356	Tenacibaculum agarivorans HZ1	19.3	GCA_001936575	yes		F188	Zunongwangia pacifica	MCCC M21534	72.0318
Flavobacteriaceae	S356	Aureibaculum algae 10Alg 115	19.2	GCA_006065315	yes		F188	Antarcticibacterium arcticum	KCCM 43316	71.8591
Flavobacteriaceae	S356	Polaribacter batillariae G4M1	19.2	GCA_017498485	yes		F188	Christiangramia portivictoriae	DSM 23547	71.8352
Flavobacteriaceae	S356	Polaribacter reichenbachii KCTC 23969	19.1	GCA_001680875	yes		F188	Zunongwangia profunda	SM-A87	71.818
Flavobacteriaceae	S356	Polaribacter reichenbachii KCTC 23969	19.1	GCA_001680875	yes		F188	Zunongwangia atlantica	22II14-10F7	71.7537
Flavobacteriaceae	S356	Tenacibaculum mesophilum DSM 13764	18.8	GCA_900129475	yes		F188	Zunongwangia endophytica	CECT 9128	71.5272
Flavobacteriaceae	S356	Tenacibaculum discolor DSM 18842	18.7	GCA_003664185	yes		F188	Christiangramia flava	CGMCC 1.12375	71.3559
Flavobacteriaceae	S356	Polaribacter septentrionalilitoris ANORD1	18.6	GCA_009832745	yes		F188	Salinimicrobium profundisediminis	MT39	71.0386
Flavobacteriaceae	S356	Polaribacter porphyrae NBRC 108759	18.5	GCA_002954685	yes		F188	Salinimicrobium tongyeongense	HN-2-9-2T	70.7981
Flavobacteriaceae	S356	Tenacibaculum aiptasiae a4	18.5	GCA_008806755	yes		F188	Salinimicrobium nanhaiense	J15B81-2 T	70.428
Flavobacteriaceae	S356	Polaribacter aquimarinus ZY113T	18.3	GCA_003129485	yes		F188	Salinimicrobium oceani	J15B91	70.3787
Flavobacteriaceae	S356	Polaribacter dokdonensis DSW-5	18.3	GCA_001280865	yes		F188	Salinimicrobium catena	DSM 23553	70.0733
Flavobacteriaceae	S356	Tenacibaculum adriaticum DSM 18961	18.3	GCA_008124875	yes		F188	Salinimicrobium xinjiangense	DSM 19287	69.883
Flavobacteriaceae	S356	Tenacibaculum skagerrakense DSM 14836	18.3	GCA_004345825	yes		F188	'Salinimicrobium sediminilitoris'	ASW11-47	69.8357
Flavobacteriaceae	S356	Tenacibaculum skagerrakense DSM 14836	18.3	GCA_004345825	yes		F188	Mesonia oceanica	ISS653	68.4248
Flavobacteriaceae	S356	Polaribacter dokdonensis DSM 17204	18.2	GCA_900106865	yes		F188	Mesonia algae	DSM 15361	67.1896
Flavobacteriaceae	S356	Polaribacter gangjinensis KCTC 22729	18.1	GCA_002954645	yes		F188	Aquimarina celericrescens	NS08	67.0642
Flavobacteriaceae	S356	Lutibacter litoralis JCM13034	17.9	GCA_014646675	yes		F188	Marixanthomonas ophiurae	JCM 14121	66.3587
Flavobacteriaceae	S356	Lutibacter litoralis JCM13034	17.9	GCA_014646675	yes		F188	Joostella marina	DSM 19592	65.8851
Flavobacteriaceae	W242	Olleya sediminilitoris YSTF-M6T	22	GCF_016785945	yes		F188	'Candidatus Ulvibacter alkanivorans'	Bin25-node4	65.7471
Flavobacteriaceae	W242	Olleya sediminilitoris YSTF-M6T	22	GCF_016785945	yes		F188	'Altuibacter lentus'	JLT2010	65.4985
Flavobacteriaceae	W242	Lacinutrix venerupis DSM 28755	21.5	GCA_003663945	yes		F188	Cochleicola gelatinilyticus	LPB0005T	65.3151
Flavobacteriaceae	W242	Winogradskyella epiphytica KCTC 12220	21.4	GCA_014651315	yes		F188	Psychroserpens magnus	DSM 26283	65.2645
Flavobacteriaceae	W242	Spongiivirga citrea KCTC 32990	20.4	GCA_010671565	yes		F188	'Hanstruepera marina'	NBU2968	65.1293
Flavobacteriaceae	W242	Tenacibaculum todarodis LPB0136	19.9	GCA_001889045	yes		F188	Constantimarinum furrinae	ALE3EI	64.9211
Flavobacteriaceae	W242	Tenacibaculum todarodis LPB0136	19.9	GCA_001889045	yes		F188	Psychroserpens mesophilus	JCM 13413	64.8021
Flavobacteriaceae	W242	Tenacibaculum aquimarinum K20-16	19.7	GCA_022478115	yes		F188	Mesoflavibacter zeaxanthinifaciens	DSM 18436	64.7751
Flavobacteriaceae	W242	Salegentibacter salarius DSM 23401	19.2	GCA_900168265	yes		F188	Psychroserpens luteolus	XSD401T	64.771
Flavobacteriaceae	W242	Salegentibacter salarius DSM 23401	19.2	GCA_900168265	yes		F188	Psychroserpens algicola	Dm15	64.6263
Flavobacteriaceae	W242	Algibacter wandonensis CECT8301	19.1	GCA_004368925	yes		F188	Winogradskyella maritima	CECT 8979	64.6129
Flavobacteriaceae	W242	Winogradskyella echinorum KCTC 22026	19.1	GCA_014297365	yes		F188	Muricauda abyssi	W52T	64.5597
Flavobacteriaceae	W242	Winogradskyella echinorum KCTC 22026	19.1	GCA_014297365	yes		F188	Psychroserpens jangbogonensis	PAMC 27130	64.5399
Flavobacteriaceae	W242	Winogradskyella echinorum KCTC22026T	19.1	GCF_014284085	yes		F188	'Muricauda yonaguniensis'	334s03	64.5257
Flavobacteriaceae	W242	Winogradskyella echinorum KCTC22026T	19.1	GCF_014284085	yes		F188	Winogradskyella wandonensis	CECT 8445	64.4994
Flavobacteriaceae	W242	Algibacter lectus DSM 15365	18.8	GCA_900112395	yes		F188	Winogradskyella ouciana	ZXX205	64.489
Flavobacteriaceae	W242	Cochleicola gelatinilyticus LPB0005T	18.4	GCF_001637325	yes		F188	Winogradskyella tangerina	M1309	64.4779
Flavobacteriaceae	W242	Constantimarinum furrinae ALE3EI	18.4	GCA_014295415	yes		F188	Winogradskyella epiphytica	KCTC 12220	64.4705
Flavobacteriaceae	W242	Aquimarina celericrescens NS08	18.3	GCA_018066725	yes		F188	Winogradskyella echinorum	KCTC 22026	64.3888
Flavobacteriaceae	W242	Patiriisocius marinistellae JCM 33344	18.2	GCA_009014635	yes		F188	Winogradskyella echinorum	KCTC22026T	64.3888
Flavobacteriaceae	W242	Candidatus Ulvibacter alkanivorans Bin25-node4	17.9	GCA_003333325	no		F188	Muricauda oceanensis	40DY170	64.3741
Flavobacteriaceae	W242	Marixanthomonas ophiurae JCM 14121	17.9	GCA_003413745	yes		F188	Lacinutrix venerupis	DSM 28755	64.2947
Flavobacteriaceae	W242	Altuibacter lentus JLT2010	17.6	GCA_000746845	no		F188	Maribacter cobaltidurans	B1	64.2352
Flavobacteriaceae	W332	Winogradskyella eckloniae EC29	19.1	GCA_013249045	yes		F188	Maribacter cobaltidurans	CGMCC 1.15508	64.2348
Flavobacteriaceae	W332	Hanstruepera marina NBU2968	18.8	GCA_019880635	no		F188	Muricauda nanhaiensis	SM1704	64.2327
Flavobacteriaceae	W332	Mesoflavibacter zeaxanthinifaciens DSM 18436	18.7	GCA_000422365	yes		F188	Costertonia aggregata	KCCM42265	64.232
Flavobacteriaceae	W332	Psychroserpens magnus DSM 26283	18.6	GCA_003610635	yes		F188	Patiriisocius marinus	KCTC 32322T	64.1534
Flavobacteriaceae	W332	Winogradskyella litoriviva KMM 6491	18.6	GCA_013249065	yes		F188	Spongiivirga citrea	KCTC 32990	64.1509
Flavobacteriaceae	W332	Psychroserpens jangbogonensis PAMC 27130	18.5	GCA_000797465	yes		F188	Patiriisocius marinistellae	JCM 33344	64.1499
Flavobacteriaceae	W332	Psychroserpens luteolus XSD401T	18.5	GCF_021032705	yes		F188	Winogradskyella eckloniae	EC29	64.1436
Flavobacteriaceae	W332	Winogradskyella endarachnes HL2-2	18.5	GCA_009741275	yes		F188	Winogradskyella endarachnes	HL2-2	64.073
Flavobacteriaceae	W332	Winogradskyella eximia CECT 7946	18.5	GCA_003386165	yes		F188	Olleya sediminilitoris	YSTF-M6T	64.0519
Flavobacteriaceae	W332	Winogradskyella echinorum KCTC 22026	18.4	GCA_014297365	yes		F188	'Muricauda okinawensis'	81s02	64.0394
Flavobacteriaceae	W332	Winogradskyella echinorum KCTC 22026	18.4	GCA_014297365	yes		F188	Muricauda zhangzhouensis	DSM 25030	63.9939
Flavobacteriaceae	W332	Winogradskyella echinorum KCTC22026T	18.4	GCF_014284085	yes		F188	Euzebyella saccharophila	KCTC 22655	63.9846
Flavobacteriaceae	W332	Winogradskyella echinorum KCTC22026T	18.4	GCF_014284085	yes		F188	Muricauda koreensis	ECD12	63.9695
Flavobacteriaceae	W332	Winogradskyella wandonensis CECT 8445	18.4	GCF_004346845	yes		F188	Pseudozobellia thermophila	DSM 19858	63.9616
Flavobacteriaceae	W332	Psychroserpens algicola Dm15	18.3	GCA_014526325	yes		F188	Pricia antarctica	DSM 23421	63.9488
Flavobacteriaceae	W332	Winogradskyella ouciana ZXX205	18.2	GCA_009709615	yes		F188	Muricauda maritima	72	63.9465
Flavobacteriaceae	W332	Psychroserpens mesophilus JCM 13413	18.1	GCA_000826645	yes		F188	Muricauda onchidii	XY-359T	63.8608
Flavobacteriaceae	W332	Winogradskyella tangerina M1309	17.8	GCA_003260205	yes		F188	Zobellia uliginosa	DSM 2061	63.8584
Flavobacteriaceae	added manually	Patiriisocius marinus KCTC 32322T	#N/A	GCA_008974325	#N/A		F188	Muricauda lutimaris	KCTC22173	63.8473
Flavobacteriaceae	added manually	Winogradskyella thalassocola DSM 15363	#N/A	GCA_900099995	#N/A		F188	Muricauda aurantiaca	HME9304	63.8333
Flavobacteriaceae	added manually	Polaribacter filamentus ATCC 700397	#N/A	GCA_002943715	#N/A		F188	Arenibacter arenosicollis	BSSL- BM3T	63.8292
Gamaproteobacteria	P117	Alteromonas alba 190	25.1	GCA_002993365	yes		F188	Muricauda antarctica	DSM 26351	63.8091
Gamaproteobacteria	P117	Marinagarivorans algicola Z1	24.8	GCF_001292705	yes		F188	Zobellia galactanivorans	Dsij	63.7919
Gamaproteobacteria	P117	Alteromonas lipolytica JW12	24	GCF_001758465	yes		F188	Winogradskyella eximia	CECT 7946	63.7857
Gamaproteobacteria	P117	Thalassotalea eurytherma JCM 18482	24	GCA_030161415	yes		F188	Muricauda spongiicola	2012CJ35-5	63.7812
Gamaproteobacteria	P117	Alteromonas hispanica LMG 22958	23.5	GCA_010500915	yes		F188	Winogradskyella litoriviva	KMM 6491	63.7809
Gamaproteobacteria	P117	Alteromonas pelagimontana 5.12	23.4	GCF_002499975	yes		F188	Maribacter algicola	PoM-212	63.7322
Gamaproteobacteria	P117	Psychrosphaera ytuae MTZ26	22.9	GCA_017638545	yes		F188	Muricauda aequoris	NH166	63.7017
Gamaproteobacteria	P117	Ningiella ruwaisensis CCUG 70703T	22.8	GCA_004798935	yes		F188	Flavobacterium keumense	K3R-10	63.7005
Gamaproteobacteria	P117	Alteromonas abrolhosensis PEL67ET	22.6	GCA_001953635	no		F188	Zobellia roscoffensis	Asnod1-F08	63.6855
Gamaproteobacteria	P117	Paraglaciecola polaris LMG 21857	22.6	GCA_000315055	yes		F188	Muricauda algicola	AsT0115T	63.6824
Gamaproteobacteria	P117	Agaribacter marinus NBRC 110023	22.5	GCA_030160655	yes		F188	Algibacter wandonensis	CECT8301	63.6667
Gamaproteobacteria	P117	Alteromonas iocasae KX18D6	22.4	GCA_006228385	yes		F188	Maribacter vaceletii	DSM 25230	63.6521
Gamaproteobacteria	P117	Alteromonas profundi 345S023	22.1	GCA_010500865	yes		F188	Zobellia amurskyensis	KMM 3526T	63.613
Gamaproteobacteria	P117	Alteromonas genovensis LMG 24078	22	GCA_010500895	yes		F188	Winogradskyella thalassocola	DSM 15363	63.6002
Gamaproteobacteria	P117	Glaciecola nitratireducens FR1064	22	GCA_000226565	yes		F188	Kriegella aquimaris	DSM 19886	63.5847
Gamaproteobacteria	P117	Alteromonas antoniana MD 567T	21.9	GCA_019249295	yes		F188	Algibacter lectus	DSM 15365	63.5767
Gamaproteobacteria	P117	Alteromonas facilis P0213	21.7	GCA_002807665	yes		F188	Croceivirga lutea	CSW06	63.5139
Gamaproteobacteria	P117	Aestuariibacter halophilus DSM 15266	21.6	GCA_020687825	yes		F188	Croceivirga lutea	CGMCC 1.15761	63.5018
Gamaproteobacteria	P117	Alteromonas flava P0211	21.5	GCA_002807685	yes		F188	'Aggregatimonas sangjinii'	F202Z8	63.4629
Gamaproteobacteria	P117	Alteromonas aestuariivivens KCTC 52655	21	GCA_003367475	yes		F188	Ulvibacterium marinum	KCTC 52639	63.4415
Gamaproteobacteria	P117	Opacimonas viscosa LMIT007	20.6	GCA_024199005	yes		F188	Maribacter arenosus	CAU 1321	63.3896
Gamaproteobacteria	P117	Marisediminitalea mangrovi GS-14	20.2	GCA_006494365	yes		F188	Croceivirga radicis	HSG9T	63.3779
Gamaproteobacteria	P117	Glaciecola pallidula DSM 14239	20.1	GCA_000428905	yes		F188	Zobellia nedashkovskayae	Asnod2-B07-B	63.3688
Gamaproteobacteria	P117	Pseudidiomarina aestuarii KYW314	19.3	GCA_003987355	yes		F188	Zobellia barbeyronii	KMM 6746	63.3665
Gamaproteobacteria	P117	Colwellia chukchiensis CGMCC 1.9127	18.9	GCA_900109795	yes		F188	Croceitalea dokdonensis	DOKDO 023	63.3249
Gamaproteobacteria	P385	Solimonas marina KCTC 52314T	20.3	GCF_012241385	yes		F188	Maribacter spongiicola	DSM 25233	63.3078
Gamaproteobacteria	P385	Solimonas marina KCTC 52314T	20.3	GCF_012241385	yes		F188	Zobellia laminariae	KMM3676T	63.3078
Gamaproteobacteria	P385	Qipengyuania mesophila YG27	19.8	GCF_019711655	yes		F188	'Aurantibacter crassamenti'	KCTC 52207	63.2844
Gamaproteobacteria	P385	Salinisphaera japonica YTM-1	19.1	GCA_003788585	yes		F188	Maribacter aquivivus	DSM 16478	63.2699
Gamaproteobacteria	P385	Salifodinibacter halophilus USBA 960	19	GCA_012999515	yes		F188	Flavobacterium psychrophilum	DSM 3660	63.2396
Gamaproteobacteria	P385	Alcanivorax quisquiliarum CY1518	18.8	GCA_023051175	yes		F188	Tenacibaculum adriaticum	DSM 18961	62.8571
Gamaproteobacteria	P385	Abyssibacter profundi OUC007	18.7	GCA_003151135	yes		F188	Tenacibaculum gallaicum	DSM 18841	62.8048
Gamaproteobacteria	P385	Salinisphaera shabanensis DSM 14853	18.7	GCA_000215955	yes		F188	Tenacibaculum mesophilum	DSM 13764	62.7719
Gamaproteobacteria	P385	Guyparkeria hydrothermalis R3	18.4	GCF_023555375	yes		F188	Tenacibaculum discolor	DSM 18842	62.7118
Gamaproteobacteria	P385	Salinisphaera halophila YIM 95161	18.2	GCA_003732545	yes		F188	Polaribacter pacificus	CGMCC 1.15763	62.6683
Gamaproteobacteria	P385	Salinisphaera orenii MKB5	18.2	GCA_003788635	yes		F188	Urechidicola croceus	LPB0138T	62.6176
Gamaproteobacteria	P385	Pseudomonas guangdongensis CCTCCAB2012022	18.1	GCF_900105885	yes		F188	Polaribacter huanghezhanensis	KCTC 32516	62.4562
Gamaproteobacteria	P385	Ectothiorhodospira lacustris B14B	17.9	GCA_022227785	no		F188	Tenacibaculum aiptasiae	a4	62.4358
Gamaproteobacteria	P385	Pseudomonas azotifigens DSM 17556	17.9	GCA_000425625	yes		F188	Tenacibaculum skagerrakense	DSM 14836	62.3786
Gamaproteobacteria	P385	Thioalkalivibrio denitrificans ALJD	17.9	GCA_002000365	yes		F188	Lutibacter oceani	325-5	62.2774
Gamaproteobacteria	P385	Marichromatium purpuratum 984	17.8	GCA_000224005	yes		F188	Polaribacter aquimarinus	ZY113T	62.2563
Gamaproteobacteria	P385	Aromatoleum toluolicum T	17.7	GCA_012911005	yes		F188	Tenacibaculum aquimarinum	K20-16	62.1716
Gamaproteobacteria	P385	Pseudomonas carbonaria CIP 111764T	17.7	GCF_904061905	yes		F188	Polaribacter dokdonensis	DSM 17204	62.1632
Gamaproteobacteria	P385	Halofilum ochraceum XJ16	17.6	GCF_001614315	yes		F188	Tenacibaculum todarodis	LPB0136	62.151
Gamaproteobacteria	P385	Chachezhania sediminis CAU 1508T	17.5	GCA_009765275	yes		F188	Polaribacter dokdonensis	DSW-5	62.1436
Gamaproteobacteria	P385	Plasticicumulans lactativorans DSM 25287	17.5	GCA_004341245	yes		F188	Polaribacter gangjinensis	KCTC 22729	62.122
Gamaproteobacteria	P385	Thioalkalivibrio sulfidiphilus HL-EbGr7	17.5	GCA_000021985	yes		F188	Polaribacter porphyrae	NBRC 108759	62.1097
Gamaproteobacteria	P385	Azotobacter chroococcum subsp. isscasi P205	17.4	GCA_004327895	yes		F188	Polaribacter batillariae	G4M1	62.0906
Gamaproteobacteria	P385	Marichromatium gracile DSM 203	17.4	GCA_004343155	yes		F188	Polaribacter pectinis	L12M9	62.0842
Gamaproteobacteria	P385	Pseudoduganella aquatica FT127WT	17.4	GCF_009857595	yes		F188	Lutibacter flavus	DSM 27993	62.0645
Gammaproteobacteria	W335	Salinisphaera shabanensis DSM 14853	19.2	GCA_000215955	yes		F188	Lutibacter profundi	DSM 100437	62.0341
Gammaproteobacteria	W335	Salifodinibacter halophilus USBA 960	19	GCA_012999515	yes		F188	Tenacibaculum agarivorans	HZ1	61.9962
Gammaproteobacteria	W335	Salinisphaera japonica YTM-1	18.7	GCA_003788585	yes		F188	Polaribacter filamentus	ATCC 700397	61.9519
Gammaproteobacteria	W335	Salinisphaera halophila YIM 95161	18.6	GCA_003732545	yes		F188	Polaribacter septentrionalilitoris	ANORD1	61.8881
Gammaproteobacteria	W335	Guyparkeria hydrothermalis R3	18.5	GCF_023555375	yes		F188	Lutibacter litoralis	JCM13034	61.8865
Gammaproteobacteria	W335	Ectothiorhodospira lacustris B14B	18.4	GCA_022227785	no		F188	Polaribacter reichenbachii	KCTC 23969	61.8732
Gammaproteobacteria	W335	Salinisphaera orenii MKB5	18.2	GCA_003788635	yes		F188	Aureibaculum algae	10Alg 115	61.7279
Gammaproteobacteria	W335	Thioalkalivibrio thiocyanodenitrificans ArhD 1	18.2	GCA_000378965	yes		F188	Lutibacter agarilyticus	DSM 29150	61.714
Gammaproteobacteria	W335	Qipengyuania mesophila YG27	18.1	GCF_019711655	yes		F188	Lutibacter oricola	DSM 24956	61.5622
Gammaproteobacteria	W335	Alcanivorax quisquiliarum CY1518	18	GCA_023051175	yes		F188	Aureivirga marina	LMG26721	61.544
Gammaproteobacteria	W335	Halofilum ochraceum XJ16	18	GCF_001614315	yes		F188	Flavicella marina	2A-7	61.5239
Gammaproteobacteria	W335	Abyssibacter profundi OUC007	17.8	GCA_003151135	yes		F188	Lutibacter citreus	1KV19	61.4708
Gammaproteobacteria	W335	Plasticicumulans lactativorans DSM 25287	17.8	GCA_004341245	yes		F188	'Ochrovirga pacifica'	S85 T	60.7246
Gammaproteobacteria	W335	Thioalkalivibrio denitrificans ALJD	17.8	GCA_002000365	yes		F188	Wenyingzhuangia fucanilytica	CCTCC AB 2015089	60.6824
Gammaproteobacteria	W335	Pseudomonas guangdongensis CCTCCAB2012022	17.7	GCF_900105885	yes		F188	Blattabacterium cuenoti	BPAA	53.4263
Gammaproteobacteria	W335	Marichromatium purpuratum 984	17.6	GCA_000224005	yes		F225	Salegentibacter salarius	DSM 23401	74.2932
Gammaproteobacteria	W335	Chachezhania sediminis CAU 1508T	17.5	GCA_009765275	yes		F225	Salegentibacter mishustinae	KCTC 12263	74.2478
Gammaproteobacteria	W335	Thioalkalivibrio sulfidiphilus HL-EbGr7	17.5	GCA_000021985	yes		F225	Salegentibacter mishustinae	DSM 23404	74.233
Gammaproteobacteria	W335	Hydrogenophaga crocea MCC 3062T	17.4	GCA_011388215	no		F225	Salegentibacter salegens	DSM 5424	74.1916
Gammaproteobacteria	W335	Pseudomonas azotifigens DSM 17556	17.4	GCA_000425625	yes		F225	Salegentibacter agarivorans	DSM 23515	74.1347
Gammaproteobacteria	W335	Marichromatium gracile DSM 203	17.3	GCA_004343155	yes		F225	Salegentibacter salinarum	DSM 23400	73.9822
Gammaproteobacteria	W335	Solimonas marina KCTC 52314T	17.3	GCF_012241385	yes		F225	Salegentibacter maritimus	F63223T	73.8518
Gammaproteobacteria	W335	Solimonas marina KCTC 52314T	17.3	GCF_012241385	yes		F225	Christiangramia aestuarii	BS12	72.8572
Gammaproteobacteria	W335	Aromatoleum toluolicum T	17.2	GCA_012911005	yes		F225	Christiangramia gaetbulicola	DSM 23082	72.814
Gammaproteobacteria	W335	Azotobacter chroococcum subsp. isscasi P205	17.2	GCA_004327895	yes		F225	Christiangramia lutea	YJ019	72.7098
Gammaproteobacteria	W345	Solimonas marina KCTC 52314T	21.4	GCF_012241385	yes		F225	Christiangramia forsetii	KT0803	72.6921
Gammaproteobacteria	W345	Solimonas marina KCTC 52314T	21.4	GCF_012241385	yes		F225	Christiangramia forsetii	CGMCC 1.15422	72.6851
Gammaproteobacteria	W345	Rhodanobacter denitrificans 2APBS1	20	GCA_000230695	yes		F225	Salegentibacter echinorum	DSM 24579	72.5301
Gammaproteobacteria	W345	Algiphilus acroporae NNCM1	19.8	GCA_019891595	yes		F225	Christiangramia bathymodioli	BOM4	72.433
Gammaproteobacteria	W345	Nevskia soli DSM 19509	19.1	GCA_000711955	yes		F225	Salinimicrobium marinum	KCTC12719	72.3234
Gammaproteobacteria	W345	Polycyclovorans algicola TG408	18.9	GCA_000711245	yes		F225	Gramella oceanisediminis	GC03-9	72.282
Gammaproteobacteria	W345	Solimonas flava DSM 18980	18.6	GCA_000426685	yes		F225	Zunongwangia pacifica	MCCC M21534	72.137
Gammaproteobacteria	W345	Solimonas variicoloris DSM 15731	18.6	GCA_000382285	yes		F225	Zunongwangia profunda	SM-A87	71.8159
Gammaproteobacteria	W345	Panacagrimonas perspica DSM 26377	18.3	GCA_004364935	yes		F225	Zunongwangia atlantica	22II14-10F7	71.7336
Gammaproteobacteria	W345	Flagellatimonas centrodinii KCTC 82469	18.2	GCA_016918765	yes		F225	Antarcticibacterium arcticum	KCCM 43316	71.7075
Gammaproteobacteria	W345	Fontimonas thermophila DSM 23609	18.2	GCA_900113085	yes		F225	Zunongwangia endophytica	CECT 9128	71.6909
Gammaproteobacteria	W345	Algiphilus aromaticivorans DG1253	18.1	GCA_000733765	yes		F225	Christiangramia portivictoriae	DSM 23547	71.6213
Gammaproteobacteria	W345	Dokdonella immobilis CGMCC 1.7659	18.1	GCA_900115085	yes		F225	Christiangramia flava	CGMCC 1.12375	71.5605
Gammaproteobacteria	W345	Nevskia ramosa DSM 11499	18.1	GCA_000420645	yes		F225	Salinimicrobium profundisediminis	MT39	70.9358
Gammaproteobacteria	W345	Stagnimonas aquatica THS-13T	18	GCF_003730135	yes		F225	Salinimicrobium tongyeongense	HN-2-9-2T	70.4576
Gammaproteobacteria	W345	Arenimonas maotaiensis CGMCC 1.12726	17.9	GCA_014638745	yes		F225	Salinimicrobium nanhaiense	J15B81-2 T	70.0926
Gammaproteobacteria	W345	Luteimonas mephitis DSM 12574	17.6	GCA_000422305	yes		F225	Salinimicrobium oceani	J15B91	69.9516
Gammaproteobacteria	W345	Halomonas sulfidoxydans MCCC 1A11059	17.5	GCA_017868775	no		F225	Salinimicrobium catena	DSM 23553	69.8602
Gammaproteobacteria	W345	Pseudomonas nitroreducens NBRC 12694	17.3	GCA_002091755	yes		F225	'Salinimicrobium sediminilitoris'	ASW11-47	69.7098
Gammaproteobacteria	W345	Halomonas kenyensis DSM 17331	16	GCA_013697085	yes		F225	Salinimicrobium xinjiangense	DSM 19287	69.5139
Gammaproteobacteria	W364	Marinagarivorans algicola Z1	34	GCF_001292705	yes		F225	Mesonia oceanica	ISS653	67.6055
Gammaproteobacteria	W364	Alteromonas pelagimontana 5.12	23.7	GCF_002499975	yes		F225	Mesonia algae	DSM 15361	67.3111
Gammaproteobacteria	W364	Alteromonas iocasae KX18D6	23.5	GCA_006228385	yes		F225	Aquimarina celericrescens	NS08	67.0402
Gammaproteobacteria	W364	Pseudidiomarina aestuarii KYW314	23.4	GCA_003987355	yes		F225	Marixanthomonas ophiurae	JCM 14121	65.9842
Gammaproteobacteria	W364	Alteromonas alba 190	23	GCA_002993365	yes		F225	Joostella marina	DSM 19592	65.6629
Gammaproteobacteria	W364	Ningiella ruwaisensis CCUG 70703T	22.9	GCA_004798935	yes		F225	'Candidatus Ulvibacter alkanivorans'	Bin25-node4	65.5451
Gammaproteobacteria	W364	Aestuariibacter halophilus DSM 15266	22.3	GCA_020687825	yes		F225	'Altuibacter lentus'	JLT2010	65.5252
Gammaproteobacteria	W364	Alteromonas abrolhosensis PEL67ET	22.2	GCA_001953635	no		F225	Cochleicola gelatinilyticus	LPB0005T	65.2199
Gammaproteobacteria	W364	Agaribacter marinus NBRC 110023	22.1	GCA_030160655	yes		F225	Psychroserpens magnus	DSM 26283	65.179
Gammaproteobacteria	W364	Alteromonas lipolytica JW12	22.1	GCF_001758465	yes		F225	'Hanstruepera marina'	NBU2968	65.0763
Gammaproteobacteria	W364	Alteromonas genovensis LMG 24078	21.9	GCA_010500895	yes		F225	Constantimarinum furrinae	ALE3EI	65.0335
Gammaproteobacteria	W364	Alteromonas antoniana MD 567T	21.7	GCA_019249295	yes		F225	Psychroserpens mesophilus	JCM 13413	64.8079
Gammaproteobacteria	W364	Marisediminitalea mangrovi GS-14	21.5	GCA_006494365	yes		F225	Psychroserpens luteolus	XSD401T	64.8067
Gammaproteobacteria	W364	Alteromonas aestuariivivens KCTC 52655	21.4	GCA_003367475	yes		F225	Mesoflavibacter zeaxanthinifaciens	DSM 18436	64.7679
Gammaproteobacteria	W364	Alteromonas profundi 345S023	21.4	GCA_010500865	yes		F225	Winogradskyella tangerina	M1309	64.6624
Gammaproteobacteria	W364	Colwellia chukchiensis CGMCC 1.9127	21.4	GCA_900109795	yes		F225	Winogradskyella wandonensis	CECT 8445	64.6015
Gammaproteobacteria	W364	Colwellia chukchiensis CGMCC 1.9127	21.4	GCA_900109795	yes		F225	Winogradskyella maritima	CECT 8979	64.5422
Gammaproteobacteria	W364	Alteromonas facilis P0213	21.1	GCA_002807665	yes		F225	Winogradskyella ouciana	ZXX205	64.5125
Gammaproteobacteria	W364	Glaciecola punicea ACAM 611	21.1	GCA_000252165	yes		F225	Psychroserpens jangbogonensis	PAMC 27130	64.5095
Gammaproteobacteria	W364	Alteromonas hispanica LMG 22958	20.9	GCA_010500915	yes		F225	Psychroserpens algicola	Dm15	64.4921
Gammaproteobacteria	W364	Colwellia agarivorans QM50	20.6	GCF_002000085	yes		F225	Winogradskyella echinorum	KCTC 22026	64.4212
Gammaproteobacteria	W364	Colwellia agarivorans QM50	20.6	GCF_002000085	yes		F225	Winogradskyella echinorum	KCTC22026T	64.4212
Gammaproteobacteria	W364	Paraglaciecola polaris LMG 21857	20.2	GCA_000315055	yes		F225	Muricauda nanhaiensis	SM1704	64.3428
Gammaproteobacteria	W364	Opacimonas viscosa LMIT007	20	GCA_024199005	yes		F225	Lacinutrix venerupis	DSM 28755	64.3392
Gammaproteobacteria	W364	Psychrosphaera ytuae MTZ26	19.8	GCA_017638545	yes		F225	Winogradskyella epiphytica	KCTC 12220	64.3214
Gammaproteobacteria	W409	Marinagarivorans algicola Z1	27.3	GCF_001292705	yes		F225	Muricauda abyssi	W52T	64.3203
Gammaproteobacteria	W409	Alteromonas pelagimontana 5.12	24	GCF_002499975	yes		F225	Muricauda oceanensis	40DY170	64.28
Gammaproteobacteria	W409	Alteromonas iocasae KX18D6	23.6	GCA_006228385	yes		F225	'Muricauda yonaguniensis'	334s03	64.2728
Gammaproteobacteria	W409	Pseudidiomarina aestuarii KYW314	23.5	GCA_003987355	yes		F225	Costertonia aggregata	KCCM42265	64.2515
Gammaproteobacteria	W409	Alteromonas lipolytica JW12	22.5	GCF_001758465	yes		F225	Muricauda lutimaris	KCTC22173	64.2379
Gammaproteobacteria	W409	Aestuariibacter halophilus DSM 15266	22.4	GCA_020687825	yes		F225	Spongiivirga citrea	KCTC 32990	64.2112
Gammaproteobacteria	W409	Ningiella ruwaisensis CCUG 70703T	22.3	GCA_004798935	yes		F225	Winogradskyella endarachnes	HL2-2	64.1665
Gammaproteobacteria	W409	Alteromonas alba 190	22.2	GCA_002993365	yes		F225	Patiriisocius marinus	KCTC 32322T	64.1654
Gammaproteobacteria	W409	Colwellia chukchiensis CGMCC 1.9127	22.1	GCA_900109795	yes		F225	Patiriisocius marinistellae	JCM 33344	64.1614
Gammaproteobacteria	W409	Colwellia chukchiensis CGMCC 1.9127	22.1	GCA_900109795	yes		F225	'Muricauda okinawensis'	81s02	64.1374
Gammaproteobacteria	W409	Alteromonas abrolhosensis PEL67ET	21.9	GCA_001953635	no		F225	Muricauda koreensis	ECD12	64.1255
Gammaproteobacteria	W409	Alteromonas genovensis LMG 24078	21.9	GCA_010500895	yes		F225	Muricauda maritima	72	64.0981
Gammaproteobacteria	W409	Agaribacter marinus NBRC 110023	21.8	GCA_030160655	yes		F225	Muricauda onchidii	XY-359T	64.0955
Gammaproteobacteria	W409	Alteromonas aestuariivivens KCTC 52655	21.6	GCA_003367475	yes		F225	Winogradskyella litoriviva	KMM 6491	64.0698
Gammaproteobacteria	W409	Alteromonas antoniana MD 567T	21.4	GCA_019249295	yes		F225	Muricauda zhangzhouensis	DSM 25030	64.0475
Gammaproteobacteria	W409	Alteromonas profundi 345S023	21.4	GCA_010500865	yes		F225	Winogradskyella eckloniae	EC29	64.033
Gammaproteobacteria	W409	Glaciecola punicea ACAM 611	21.3	GCA_000252165	yes		F225	Maribacter cobaltidurans	B1	63.9992
Gammaproteobacteria	W409	Alteromonas hispanica LMG 22958	21.2	GCA_010500915	yes		F225	Olleya sediminilitoris	YSTF-M6T	63.9833
Gammaproteobacteria	W409	Alteromonas facilis P0213	21.1	GCA_002807665	yes		F225	Winogradskyella eximia	CECT 7946	63.9643
Gammaproteobacteria	W409	Marisediminitalea mangrovi GS-14	21	GCA_006494365	yes		F225	Maribacter cobaltidurans	CGMCC 1.15508	63.9525
Gammaproteobacteria	W409	Colwellia agarivorans QM50	20.9	GCF_002000085	yes		F225	Muricauda spongiicola	2012CJ35-5	63.9248
Gammaproteobacteria	W409	Colwellia agarivorans QM50	20.9	GCF_002000085	yes		F225	Euzebyella saccharophila	KCTC 22655	63.8795
Gammaproteobacteria	W409	Paraglaciecola polaris LMG 21857	20.9	GCA_000315055	yes		F225	Muricauda aurantiaca	HME9304	63.8681
Gammaproteobacteria	W409	Opacimonas viscosa LMIT007	20.8	GCA_024199005	yes		F225	Muricauda algicola	AsT0115T	63.8651
Gammaproteobacteria	W409	Alteromonas flava P0211	20	GCA_002807685	yes		F225	Pseudozobellia thermophila	DSM 19858	63.8494
Gammaproteobacteria	W431	Pseudoalteromonas carrageenovora ATCC 43555	25.3	GCF_900239935	yes		F225	Muricauda antarctica	DSM 26351	63.8286
Gammaproteobacteria	W431	Pseudoalteromonas distincta ATCC 700518	23	GCA_000814675	yes		F225	Flavobacterium keumense	K3R-10	63.8125
Gammaproteobacteria	W431	Pseudoalteromonas atlantica NBRC 103033	22.7	GCA_007988745	yes		F225	Arenibacter arenosicollis	BSSL- BM3T	63.7775
Gammaproteobacteria	W431	Colwellia chukchiensis CGMCC 1.9127	22.5	GCA_900109795	yes		F225	Winogradskyella thalassocola	DSM 15363	63.7569
Gammaproteobacteria	W431	Colwellia chukchiensis CGMCC 1.9127	22.5	GCA_900109795	yes		F225	Algibacter wandonensis	CECT8301	63.754
Gammaproteobacteria	W431	Pseudoalteromonas paragorgicola DSM 26439	21.6	GCF_014918315	yes		F225	Algibacter lectus	DSM 15365	63.746
Gammaproteobacteria	W431	Colwellia aestuarii KCTC 12480	21.5	GCA_002000025	yes		F225	Muricauda aequoris	NH166	63.7259
Gammaproteobacteria	W431	Litorilituus sediminis JCM 17549	21.5	GCA_004295665	yes		F225	Maribacter vaceletii	DSM 25230	63.6771
Gammaproteobacteria	W431	Thalassotalea crassostreae LPB0090	20.9	GCA_001652445	yes		F225	Maribacter algicola	PoM-212	63.6708
Gammaproteobacteria	W431	Thalassotalea algicola M1531	20.5	GCA_012932965	yes		F225	Zobellia uliginosa	DSM 2061	63.6373
Gammaproteobacteria	W431	Litorilituus lipolyticus RZ04	20.4	GCA_006439335	yes		F225	Maribacter arenosus	CAU 1321	63.6352
Gammaproteobacteria	W431	Colwellia hornerae ACAM 607	20.2	GCA_007954355	yes		F225	Pricia antarctica	DSM 23421	63.6345
Gammaproteobacteria	W431	Colwellia mytili KCTC 52417	20.2	GCF_002104475	yes		F225	Croceivirga lutea	CGMCC 1.15761	63.6207
Gammaproteobacteria	W431	Colwellia agarivorans QM50	20	GCF_002000085	yes		F225	Croceivirga lutea	CSW06	63.6201
Gammaproteobacteria	W431	Colwellia agarivorans QM50	20	GCF_002000085	yes		F225	Zobellia galactanivorans	Dsij	63.5979
Gammaproteobacteria	W431	Thalassotalea profundi CGMCC 1.15922	19.5	GCA_014653195	yes		F225	Zobellia amurskyensis	KMM 3526T	63.5925
Gammaproteobacteria	W431	Thalassotalea insulae KCTC 62186	19.1	GCA_030161395	yes		F225	Zobellia roscoffensis	Asnod1-F08	63.5911
Gammaproteobacteria	added manually	Thalassomonas viridans XOM25	#N/A	GCA_000948985	#N/A		F225	Kriegella aquimaris	DSM 19886	63.5296
Gammaproteobacteria	added manually	Thalassomonas actinarum A5K-106	#N/A	GCA_000948975	#N/A		F225	Croceivirga radicis	HSG9T	63.4688
Gammaproteobacteria	added manually	Thalassomonas halitotis A5K-61T	#N/A	GCA_028657945	#N/A		F225	Croceitalea dokdonensis	DOKDO 023	63.4023
Gammaproteobacteria	added manually	Thalassotalea atypica JCM 31894	#N/A	GCA_030295975	#N/A		F225	'Aggregatimonas sangjinii'	F202Z8	63.3755
Gammaproteobacteria	added manually	Thalassotalea piscium JCM 18590	#N/A	GCA_030295935	#N/A		F225	Maribacter spongiicola	DSM 25233	63.3356
Gammaproteobacteria	added manually	Thalassotalea sediminis KCTC 42588	#N/A	GCA_030295915	#N/A		F225	'Aurantibacter crassamenti'	KCTC 52207	63.3329
Gammaproteobacteria	added manually	Thalassotalea loyana LMG 22536	#N/A	GCA_030161435	#N/A		F225	Zobellia nedashkovskayae	Asnod2-B07-B	63.2964
Gammaproteobacteria	added manually	Thalassotalea marina KCTC 42731	#N/A	GCA_014656435	#N/A		F225	Zobellia laminariae	KMM3676T	63.2913
Gammaproteobacteria	added manually	Thalassotalea ponticola CECT 8656	#N/A	GCA_030409725	#N/A		F225	Zobellia barbeyronii	KMM 6746	63.2839
Gammaproteobacteria	added manually	Thalassotalea agarivorans DSM 19706	#N/A	GCA_900111755	#N/A		F225	Ulvibacterium marinum	KCTC 52639	63.2686
Gammaproteobacteria	added manually	Thalassotalea mangrovi ZS-4	#N/A	GCA_005116735	#N/A		F225	Maribacter aquivivus	DSM 16478	63.1994
Rhodohermia	S365	Rhodothermus bifroesti ISCAR-7401T	25.4	GCF_017908595	yes		F225	Flavobacterium psychrophilum	DSM 3660	63.1413
Rhodohermia	S365	Rhodothermus profundi DSM 22212	25.2	GCA_900142415	yes		F225	Tenacibaculum adriaticum	DSM 18961	63.0719
Rhodohermia	S365	Rubrivirga marina SAORIC-28	21.8	GCA_002283365	yes		F225	Tenacibaculum gallaicum	DSM 18841	62.7178
Rhodohermia	S365	Longimonas halophila KCTC 42399	21.3	GCA_002554705	yes		F225	Tenacibaculum mesophilum	DSM 13764	62.7109
Rhodohermia	S365	Rubricoccus marinus SG-29	20.7	GCA_002257665	yes		F225	Polaribacter pacificus	CGMCC 1.15763	62.6656
Rhodohermia	S365	Actinomadura rayongensis DSM 102126	19.5	GCF_009831215	yes		F225	Tenacibaculum discolor	DSM 18842	62.602
Rhodohermia	S365	Roseithermus sacchariphilus KCCM 43267	18.1	GCA_003285105	yes		F225	Tenacibaculum skagerrakense	DSM 14836	62.5132
Rhodohermia	S365	Agromyces rhizosphaerae 14	17.9	GCA_027925245	yes		F225	Tenacibaculum aiptasiae	a4	62.5108
Rhodohermia	S365	Oerskovia enterophila DSM 43852	17.7	GCA_001692445	yes		F225	Urechidicola croceus	LPB0138T	62.5075
Rhodohermia	S365	Rhodocaloribacter litoris ISCAR-4553	17.7	GCA_011682235	yes		F225	Polaribacter huanghezhanensis	KCTC 32516	62.4993
Rhodohermia	S365	Rhodothermus marinus DSM 4252	17.6	GCA_000024845	yes		F225	Lutibacter oceani	325-5	62.4818
Rhodohermia	S365	Salinibacter ruber DSM 13855	17.3	GCA_000013045	yes		F225	Lutibacter profundi	DSM 100437	62.3794
Rhodohermia	S365	Salinivenus iranica CB7	16.9	GCA_002894665	yes		F225	Tenacibaculum agarivorans	HZ1	62.3291
Rhodohermia	S365	Agromyces mangrovi NBRC 112812	16.7	GCA_030296695	yes		F225	Polaribacter aquimarinus	ZY113T	62.3226
Rhodohermia	S365	Solirubrobacter pauli DSM 14954	16.7	GCA_003633755	yes		F225	Tenacibaculum aquimarinum	K20-16	62.2517
Rhodohermia	S365	Cellulomonas massiliensis JC225	16.5	GCA_000312005	yes		F225	Polaribacter dokdonensis	DSW-5	62.2362
Rhodohermia	S365	Patulibacter minatonensis DSM 18081	16.5	GCA_000519325	yes		F225	Polaribacter dokdonensis	DSM 17204	62.2362
Rhodohermia	S365	Actinomarinicola tropica SCSIO 58843T	15.8	GCA_009650215	yes		F225	Tenacibaculum todarodis	LPB0136	62.2066
Rhodohermia	S365	Actinomycetospora succinea DSM 45775	15.5	GCA_004363095	yes		F225	Lutibacter flavus	DSM 27993	62.2014
Rhodohermia	S365	Halorubrum terrestre JCM 10247	15	GCA_000337435	yes		F225	Polaribacter reichenbachii	KCTC 23969	62.1948
Rhodothermia	F394	Rhodothermus bifroesti ISCAR-7401T	25.4	GCF_017908595	yes		F225	Polaribacter pectinis	L12M9	62.1672
Rhodothermia	F394	Rhodothermus profundi DSM 22212	25.2	GCA_900142415	yes		F225	Polaribacter gangjinensis	KCTC 22729	62.1638
Rhodothermia	F394	Rubrivirga marina SAORIC-28	21.7	GCA_002283365	yes		F225	Polaribacter porphyrae	NBRC 108759	62.1315
Rhodothermia	F394	Rubricoccus marinus SG-29	20.9	GCA_002257665	yes		F225	Polaribacter batillariae	G4M1	62.0727
Rhodothermia	F394	Longimonas halophila KCTC 42399	19.6	GCA_002554705	yes		F225	Lutibacter agarilyticus	DSM 29150	62.044
Rhodothermia	F394	Roseithermus sacchariphilus KCCM 43267	18.1	GCA_003285105	yes		F225	Lutibacter litoralis	JCM13034	62.0439
Rhodothermia	F394	Actinomadura rayongensis DSM 102126	18	GCF_009831215	yes		F225	Polaribacter filamentus	ATCC 700397	61.9967
Rhodothermia	F394	Oerskovia enterophila DSM 43852	17.7	GCA_001692445	yes		F225	Polaribacter septentrionalilitoris	ANORD1	61.9722
Rhodothermia	F394	Rhodocaloribacter litoris ISCAR-4553	17.7	GCA_011682235	yes		F225	Lutibacter oricola	DSM 24956	61.8699
Rhodothermia	F394	Rhodothermus marinus DSM 4252	17.6	GCA_000024845	yes		F225	Aureivirga marina	LMG26721	61.867
Rhodothermia	F394	Agromyces rhizosphaerae 14	17.5	GCA_027925245	yes		F225	Flavicella marina	2A-7	61.8259
Rhodothermia	F394	Salinibacter ruber DSM 13855	17.3	GCA_000013045	yes		F225	Aureibaculum algae	10Alg 115	61.8156
Rhodothermia	F394	Salinivenus iranica CB7	17	GCA_002894665	yes		F225	Lutibacter citreus	1KV19	61.7964
Rhodothermia	F394	Solirubrobacter pauli DSM 14954	16.8	GCA_003633755	yes		F225	'Ochrovirga pacifica'	S85 T	60.9103
Rhodothermia	F394	Agromyces mangrovi NBRC 112812	16.6	GCA_030296695	yes		F225	Wenyingzhuangia fucanilytica	CCTCC AB 2015089	60.6122
Rhodothermia	F394	Patulibacter minatonensis DSM 18081	16.6	GCA_000519325	yes		F225	Blattabacterium cuenoti	BPAA	53.6059
Rhodothermia	F394	Cellulomonas massiliensis JC225	16.5	GCA_000312005	yes		F260	Salegentibacter mishustinae	KCTC 12263	74.2398
Rhodothermia	F394	Actinomycetospora succinea DSM 45775	16	GCA_004363095	yes		F260	Salegentibacter mishustinae	DSM 23404	74.2349
Rhodothermia	F394	Actinomarinicola tropica SCSIO 58843T	15.8	GCA_009650215	yes		F260	Salegentibacter agarivorans	DSM 23515	74.1202
Rhodothermia	F394	Halorubrum terrestre JCM 10247	14.7	GCA_000337435	yes		F260	Salegentibacter salegens	DSM 5424	74.1015
Outgroup	added manually	Blattabacterium cuenoti BPAA	#N/A	GCA_000348805	#N/A		F260	Salegentibacter salarius	DSM 23401	74.0643
Outgroup	added manually	Acidithiobacillus thiooxidans ATCC 19377	#N/A	GCA_000227215	#N/A		F260	Salegentibacter salinarum	DSM 23400	73.9025
Outgroup	added manually	Phycisphaera mikurensis DSM 103959	#N/A	GCA_014207395	#N/A		F260	Salegentibacter maritimus	F63223T	73.5341
							F260	Christiangramia aestuarii	BS12	72.9761
							F260	Christiangramia gaetbulicola	DSM 23082	72.9486
							F260	Christiangramia forsetii	KT0803	72.7661
							F260	Christiangramia forsetii	CGMCC 1.15422	72.7568
							F260	Christiangramia lutea	YJ019	72.5957
							F260	Salegentibacter echinorum	DSM 24579	72.4486
							F260	Christiangramia bathymodioli	BOM4	72.3568
							F260	Gramella oceanisediminis	GC03-9	72.2178
							F260	Zunongwangia pacifica	MCCC M21534	71.7905
							F260	Christiangramia portivictoriae	DSM 23547	71.7529
							F260	Zunongwangia profunda	SM-A87	71.7277
							F260	Zunongwangia atlantica	22II14-10F7	71.6561
							F260	Antarcticibacterium arcticum	KCCM 43316	71.6233
							F260	Zunongwangia endophytica	CECT 9128	71.5356
							F260	Salinimicrobium marinum	KCTC12719	71.5044
							F260	Christiangramia flava	CGMCC 1.12375	71.2898
							F260	Salinimicrobium profundisediminis	MT39	70.792
							F260	Salinimicrobium oceani	J15B91	70.3945
							F260	Salinimicrobium nanhaiense	J15B81-2 T	70.2815
							F260	Salinimicrobium tongyeongense	HN-2-9-2T	69.9344
							F260	Salinimicrobium catena	DSM 23553	69.8709
							F260	'Salinimicrobium sediminilitoris'	ASW11-47	69.5791
							F260	Salinimicrobium xinjiangense	DSM 19287	69.5043
							F260	Mesonia oceanica	ISS653	67.4015
							F260	Mesonia algae	DSM 15361	67.187
							F260	Aquimarina celericrescens	NS08	66.6512
							F260	Marixanthomonas ophiurae	JCM 14121	65.7891
							F260	Joostella marina	DSM 19592	65.3521
							F260	'Altuibacter lentus'	JLT2010	65.2301
							F260	'Candidatus Ulvibacter alkanivorans'	Bin25-node4	65.228
							F260	Cochleicola gelatinilyticus	LPB0005T	65.0963
							F260	Psychroserpens magnus	DSM 26283	65.0783
							F260	'Hanstruepera marina'	NBU2968	65.077
							F260	Constantimarinum furrinae	ALE3EI	64.9817
							F260	Mesoflavibacter zeaxanthinifaciens	DSM 18436	64.6426
							F260	Psychroserpens mesophilus	JCM 13413	64.6384
							F260	Psychroserpens luteolus	XSD401T	64.6299
							F260	Winogradskyella ouciana	ZXX205	64.5239
							F260	Psychroserpens jangbogonensis	PAMC 27130	64.4793
							F260	Winogradskyella tangerina	M1309	64.4312
							F260	Psychroserpens algicola	Dm15	64.4233
							F260	Winogradskyella wandonensis	CECT 8445	64.4177
							F260	Winogradskyella echinorum	KCTC 22026	64.3847
							F260	Winogradskyella echinorum	KCTC22026T	64.3847
							F260	Winogradskyella maritima	CECT 8979	64.3004
							F260	Winogradskyella epiphytica	KCTC 12220	64.2741
							F260	Lacinutrix venerupis	DSM 28755	64.1561
							F260	Muricauda oceanensis	40DY170	64.1386
							F260	Patiriisocius marinus	KCTC 32322T	64.1308
							F260	Costertonia aggregata	KCCM42265	64.0969
							F260	Patiriisocius marinistellae	JCM 33344	64.0878
							F260	Muricauda lutimaris	KCTC22173	64.0723
							F260	'Muricauda okinawensis'	81s02	64.0436
							F260	Spongiivirga citrea	KCTC 32990	64.042
							F260	Muricauda nanhaiensis	SM1704	64.0122
							F260	'Muricauda yonaguniensis'	334s03	64.0024
							F260	Winogradskyella eckloniae	EC29	63.991
							F260	Muricauda abyssi	W52T	63.9487
							F260	Muricauda maritima	72	63.9323
							F260	Pseudozobellia thermophila	DSM 19858	63.9281
							F260	Winogradskyella litoriviva	KMM 6491	63.9215
							F260	Winogradskyella endarachnes	HL2-2	63.9172
							F260	Arenibacter arenosicollis	BSSL- BM3T	63.9114
							F260	Muricauda koreensis	ECD12	63.9085
							F260	Winogradskyella eximia	CECT 7946	63.8978
							F260	Maribacter cobaltidurans	B1	63.8262
							F260	Algibacter lectus	DSM 15365	63.8032
							F260	Algibacter wandonensis	CECT8301	63.8019
							F260	Muricauda onchidii	XY-359T	63.7948
							F260	Maribacter cobaltidurans	CGMCC 1.15508	63.7819
							F260	Olleya sediminilitoris	YSTF-M6T	63.7751
							F260	Muricauda zhangzhouensis	DSM 25030	63.7751
							F260	Flavobacterium keumense	K3R-10	63.7708
							F260	Muricauda aurantiaca	HME9304	63.7641
							F260	Euzebyella saccharophila	KCTC 22655	63.7613
							F260	Zobellia uliginosa	DSM 2061	63.7585
							F260	Muricauda spongiicola	2012CJ35-5	63.7156
							F260	Zobellia galactanivorans	Dsij	63.6639
							F260	Kriegella aquimaris	DSM 19886	63.636
							F260	Maribacter algicola	PoM-212	63.6288
							F260	Zobellia amurskyensis	KMM 3526T	63.615
							F260	Muricauda aequoris	NH166	63.6023
							F260	Maribacter vaceletii	DSM 25230	63.589
							F260	Muricauda algicola	AsT0115T	63.585
							F260	Winogradskyella thalassocola	DSM 15363	63.5835
							F260	Muricauda antarctica	DSM 26351	63.5806
							F260	Zobellia roscoffensis	Asnod1-F08	63.5782
							F260	Pricia antarctica	DSM 23421	63.5324
							F260	Croceivirga lutea	CSW06	63.5264
							F260	Croceivirga lutea	CGMCC 1.15761	63.5258
							F260	Maribacter arenosus	CAU 1321	63.5168
							F260	Zobellia nedashkovskayae	Asnod2-B07-B	63.4284
							F260	Maribacter spongiicola	DSM 25233	63.4202
							F260	Zobellia laminariae	KMM3676T	63.3242
							F260	'Aggregatimonas sangjinii'	F202Z8	63.3104
							F260	Croceitalea dokdonensis	DOKDO 023	63.3042
							F260	Croceivirga radicis	HSG9T	63.2953
							F260	Zobellia barbeyronii	KMM 6746	63.2751
							F260	'Aurantibacter crassamenti'	KCTC 52207	63.2108
							F260	Maribacter aquivivus	DSM 16478	63.1639
							F260	Ulvibacterium marinum	KCTC 52639	63.0875
							F260	Flavobacterium psychrophilum	DSM 3660	63.0475
							F260	Tenacibaculum adriaticum	DSM 18961	62.873
							F260	Polaribacter pacificus	CGMCC 1.15763	62.7415
							F260	Tenacibaculum gallaicum	DSM 18841	62.6829
							F260	Tenacibaculum discolor	DSM 18842	62.6761
							F260	Tenacibaculum mesophilum	DSM 13764	62.5947
							F260	Tenacibaculum aiptasiae	a4	62.5735
							F260	Polaribacter huanghezhanensis	KCTC 32516	62.4913
							F260	Lutibacter oceani	325-5	62.4151
							F260	Tenacibaculum skagerrakense	DSM 14836	62.3113
							F260	Polaribacter aquimarinus	ZY113T	62.3098
							F260	Lutibacter profundi	DSM 100437	62.2994
							F260	Polaribacter dokdonensis	DSW-5	62.2844
							F260	Polaribacter dokdonensis	DSM 17204	62.2844
							F260	Tenacibaculum aquimarinum	K20-16	62.2723
							F260	Urechidicola croceus	LPB0138T	62.1864
							F260	Tenacibaculum todarodis	LPB0136	62.1783
							F260	Polaribacter batillariae	G4M1	62.1709
							F260	Tenacibaculum agarivorans	HZ1	62.1445
							F260	Polaribacter pectinis	L12M9	62.114
							F260	Polaribacter gangjinensis	KCTC 22729	62.1113
							F260	Polaribacter reichenbachii	KCTC 23969	62.0864
							F260	Lutibacter agarilyticus	DSM 29150	62.0673
							F260	Lutibacter litoralis	JCM13034	62.0539
							F260	Lutibacter flavus	DSM 27993	62.0365
							F260	Polaribacter porphyrae	NBRC 108759	62.0266
							F260	Polaribacter septentrionalilitoris	ANORD1	62.026
							F260	Polaribacter filamentus	ATCC 700397	62.0048
							F260	Lutibacter oricola	DSM 24956	61.7798
							F260	Aureivirga marina	LMG26721	61.7713
							F260	Aureibaculum algae	10Alg 115	61.6933
							F260	Flavicella marina	2A-7	61.6488
							F260	Lutibacter citreus	1KV19	61.6293
							F260	Wenyingzhuangia fucanilytica	CCTCC AB 2015089	60.8712
							F260	'Ochrovirga pacifica'	S85 T	60.8702
							F260	Blattabacterium cuenoti	BPAA	53.6711
							F297	Salegentibacter mishustinae	KCTC 12263	75.1743
							F297	Salegentibacter mishustinae	DSM 23404	75.1586
							F297	Salegentibacter agarivorans	DSM 23515	74.8784
							F297	Salegentibacter salegens	DSM 5424	74.2614
							F297	Salegentibacter salinarum	DSM 23400	74.1857
							F297	Salegentibacter salarius	DSM 23401	74.1013
							F297	Salegentibacter maritimus	F63223T	73.8703
							F297	Christiangramia gaetbulicola	DSM 23082	73.341
							F297	Salegentibacter echinorum	DSM 24579	73.3246
							F297	Christiangramia forsetii	KT0803	73.2562
							F297	Christiangramia forsetii	CGMCC 1.15422	73.2408
							F297	Christiangramia aestuarii	BS12	73.186
							F297	Christiangramia bathymodioli	BOM4	73.0801
							F297	Christiangramia lutea	YJ019	72.9899
							F297	Zunongwangia pacifica	MCCC M21534	72.9319
							F297	Gramella oceanisediminis	GC03-9	72.7386
							F297	Zunongwangia profunda	SM-A87	72.7061
							F297	Christiangramia portivictoriae	DSM 23547	72.3029
							F297	Zunongwangia atlantica	22II14-10F7	72.2548
							F297	Christiangramia flava	CGMCC 1.12375	71.8318
							F297	Zunongwangia endophytica	CECT 9128	71.7967
							F297	Antarcticibacterium arcticum	KCCM 43316	71.3917
							F297	Salinimicrobium marinum	KCTC12719	71.2265
							F297	Salinimicrobium catena	DSM 23553	70.1214
							F297	Salinimicrobium profundisediminis	MT39	69.9935
							F297	Salinimicrobium tongyeongense	HN-2-9-2T	69.8474
							F297	Salinimicrobium nanhaiense	J15B81-2 T	69.7311
							F297	Salinimicrobium xinjiangense	DSM 19287	69.5606
							F297	'Salinimicrobium sediminilitoris'	ASW11-47	69.5534
							F297	Salinimicrobium oceani	J15B91	69.539
							F297	Mesonia oceanica	ISS653	68.5284
							F297	Mesonia algae	DSM 15361	67.3266
							F297	Aquimarina celericrescens	NS08	67.2886
							F297	Joostella marina	DSM 19592	66.9448
							F297	Marixanthomonas ophiurae	JCM 14121	66.8009
							F297	'Altuibacter lentus'	JLT2010	65.8748
							F297	'Candidatus Ulvibacter alkanivorans'	Bin25-node4	65.8579
							F297	Cochleicola gelatinilyticus	LPB0005T	65.316
							F297	'Muricauda yonaguniensis'	334s03	65.2095
							F297	Constantimarinum furrinae	ALE3EI	65.1854
							F297	Muricauda abyssi	W52T	65.1771
							F297	Psychroserpens magnus	DSM 26283	65.1329
							F297	'Hanstruepera marina'	NBU2968	64.96
							F297	Winogradskyella epiphytica	KCTC 12220	64.8421
							F297	Costertonia aggregata	KCCM42265	64.7944
							F297	Muricauda oceanensis	40DY170	64.7621
							F297	Psychroserpens mesophilus	JCM 13413	64.7075
							F297	Psychroserpens luteolus	XSD401T	64.6311
							F297	Mesoflavibacter zeaxanthinifaciens	DSM 18436	64.62
							F297	Psychroserpens jangbogonensis	PAMC 27130	64.5754
							F297	Winogradskyella wandonensis	CECT 8445	64.5041
							F297	Maribacter cobaltidurans	B1	64.5028
							F297	Winogradskyella ouciana	ZXX205	64.4946
							F297	Psychroserpens algicola	Dm15	64.4669
							F297	Maribacter cobaltidurans	CGMCC 1.15508	64.4529
							F297	Patiriisocius marinus	KCTC 32322T	64.4189
							F297	Winogradskyella tangerina	M1309	64.3996
							F297	Winogradskyella maritima	CECT 8979	64.374
							F297	Muricauda nanhaiensis	SM1704	64.3429
							F297	Patiriisocius marinistellae	JCM 33344	64.3385
							F297	Spongiivirga citrea	KCTC 32990	64.2728
							F297	Winogradskyella echinorum	KCTC 22026	64.2697
							F297	Winogradskyella echinorum	KCTC22026T	64.2697
							F297	'Muricauda okinawensis'	81s02	64.2617
							F297	Muricauda lutimaris	KCTC22173	64.2583
							F297	Lacinutrix venerupis	DSM 28755	64.2264
							F297	Algibacter wandonensis	CECT8301	64.1305
							F297	Muricauda antarctica	DSM 26351	64.0734
							F297	Muricauda zhangzhouensis	DSM 25030	64.0618
							F297	Muricauda maritima	72	64.0533
							F297	Muricauda koreensis	ECD12	64.0518
							F297	Pricia antarctica	DSM 23421	64.0419
							F297	Olleya sediminilitoris	YSTF-M6T	64.0055
							F297	Winogradskyella endarachnes	HL2-2	63.9992
							F297	Euzebyella saccharophila	KCTC 22655	63.9903
							F297	Winogradskyella eckloniae	EC29	63.9814
							F297	Muricauda aequoris	NH166	63.9244
							F297	Algibacter lectus	DSM 15365	63.9118
							F297	Muricauda onchidii	XY-359T	63.8827
							F297	Muricauda spongiicola	2012CJ35-5	63.8544
							F297	Winogradskyella litoriviva	KMM 6491	63.8441
							F297	Pseudozobellia thermophila	DSM 19858	63.821
							F297	Winogradskyella eximia	CECT 7946	63.8074
							F297	Zobellia uliginosa	DSM 2061	63.8024
							F297	Arenibacter arenosicollis	BSSL- BM3T	63.7748
							F297	Muricauda aurantiaca	HME9304	63.7554
							F297	Winogradskyella thalassocola	DSM 15363	63.7347
							F297	Zobellia galactanivorans	Dsij	63.6979
							F297	Maribacter spongiicola	DSM 25233	63.6699
							F297	Maribacter algicola	PoM-212	63.6478
							F297	Flavobacterium keumense	K3R-10	63.639
							F297	Maribacter vaceletii	DSM 25230	63.6299
							F297	Zobellia roscoffensis	Asnod1-F08	63.625
							F297	Maribacter arenosus	CAU 1321	63.6067
							F297	Muricauda algicola	AsT0115T	63.5982
							F297	Maribacter aquivivus	DSM 16478	63.5801
							F297	Zobellia nedashkovskayae	Asnod2-B07-B	63.5606
							F297	Croceivirga lutea	CSW06	63.5564
							F297	Croceivirga lutea	CGMCC 1.15761	63.5427
							F297	Zobellia amurskyensis	KMM 3526T	63.5336
							F297	Kriegella aquimaris	DSM 19886	63.517
							F297	Zobellia laminariae	KMM3676T	63.5139
							F297	Zobellia barbeyronii	KMM 6746	63.5129
							F297	Croceitalea dokdonensis	DOKDO 023	63.3883
							F297	Croceivirga radicis	HSG9T	63.3521
							F297	'Aggregatimonas sangjinii'	F202Z8	63.3268
							F297	Ulvibacterium marinum	KCTC 52639	63.2127
							F297	'Aurantibacter crassamenti'	KCTC 52207	63.1583
							F297	Flavobacterium psychrophilum	DSM 3660	63.1375
							F297	Tenacibaculum adriaticum	DSM 18961	62.9749
							F297	Tenacibaculum mesophilum	DSM 13764	62.8779
							F297	Tenacibaculum discolor	DSM 18842	62.8581
							F297	Urechidicola croceus	LPB0138T	62.815
							F297	Polaribacter pacificus	CGMCC 1.15763	62.8115
							F297	Tenacibaculum gallaicum	DSM 18841	62.7672
							F297	Lutibacter oceani	325-5	62.449
							F297	Tenacibaculum aiptasiae	a4	62.444
							F297	Polaribacter dokdonensis	DSM 17204	62.4262
							F297	Polaribacter dokdonensis	DSW-5	62.4062
							F297	Tenacibaculum skagerrakense	DSM 14836	62.4021
							F297	Polaribacter huanghezhanensis	KCTC 32516	62.3745
							F297	Polaribacter pectinis	L12M9	62.3129
							F297	Polaribacter porphyrae	NBRC 108759	62.2449
							F297	Tenacibaculum aquimarinum	K20-16	62.2292
							F297	Tenacibaculum agarivorans	HZ1	62.2204
							F297	Polaribacter aquimarinus	ZY113T	62.2191
							F297	Tenacibaculum todarodis	LPB0136	62.1999
							F297	Lutibacter profundi	DSM 100437	62.1776
							F297	Polaribacter gangjinensis	KCTC 22729	62.1012
							F297	Aureivirga marina	LMG26721	62.0852
							F297	Lutibacter flavus	DSM 27993	62.0703
							F297	Polaribacter reichenbachii	KCTC 23969	62.0614
							F297	Polaribacter batillariae	G4M1	62.032
							F297	Polaribacter septentrionalilitoris	ANORD1	61.9845
							F297	Lutibacter litoralis	JCM13034	61.92
							F297	Polaribacter filamentus	ATCC 700397	61.8847
							F297	Aureibaculum algae	10Alg 115	61.8625
							F297	Lutibacter agarilyticus	DSM 29150	61.812
							F297	Lutibacter citreus	1KV19	61.7639
							F297	Lutibacter oricola	DSM 24956	61.6741
							F297	Flavicella marina	2A-7	61.6154
							F297	'Ochrovirga pacifica'	S85 T	61.055
							F297	Wenyingzhuangia fucanilytica	CCTCC AB 2015089	60.7669
							F297	Blattabacterium cuenoti	BPAA	53.5155
							F363	Salegentibacter mishustinae	DSM 23404	74.7443
							F363	Salegentibacter mishustinae	KCTC 12263	74.7431
							F363	Salegentibacter salarius	DSM 23401	73.9836
							F363	Salegentibacter agarivorans	DSM 23515	73.9067
							F363	Salegentibacter salegens	DSM 5424	73.5849
							F363	Salegentibacter maritimus	F63223T	73.3638
							F363	Salegentibacter salinarum	DSM 23400	73.2986
							F363	Christiangramia forsetii	CGMCC 1.15422	73.2534
							F363	Christiangramia forsetii	KT0803	73.2507
							F363	Gramella oceanisediminis	GC03-9	73.1714
							F363	Christiangramia gaetbulicola	DSM 23082	73.1243
							F363	Christiangramia bathymodioli	BOM4	73.0914
							F363	Christiangramia aestuarii	BS12	73.0241
							F363	Christiangramia lutea	YJ019	72.9214
							F363	Christiangramia flava	CGMCC 1.12375	72.9082
							F363	Zunongwangia profunda	SM-A87	72.8977
							F363	Salegentibacter echinorum	DSM 24579	72.8499
							F363	Zunongwangia pacifica	MCCC M21534	72.6208
							F363	Zunongwangia atlantica	22II14-10F7	72.5014
							F363	Christiangramia portivictoriae	DSM 23547	71.8759
							F363	Zunongwangia endophytica	CECT 9128	71.6662
							F363	Antarcticibacterium arcticum	KCCM 43316	70.7063
							F363	Salinimicrobium marinum	KCTC12719	70.4468
							F363	Salinimicrobium catena	DSM 23553	69.9838
							F363	Salinimicrobium profundisediminis	MT39	69.8084
							F363	Salinimicrobium tongyeongense	HN-2-9-2T	69.6846
							F363	'Salinimicrobium sediminilitoris'	ASW11-47	69.584
							F363	Salinimicrobium xinjiangense	DSM 19287	69.5574
							F363	Salinimicrobium nanhaiense	J15B81-2 T	69.337
							F363	Salinimicrobium oceani	J15B91	69.1712
							F363	Mesonia oceanica	ISS653	68.4926
							F363	Mesonia algae	DSM 15361	67.1822
							F363	Aquimarina celericrescens	NS08	67.0563
							F363	Marixanthomonas ophiurae	JCM 14121	66.5468
							F363	Joostella marina	DSM 19592	66.3685
							F363	'Candidatus Ulvibacter alkanivorans'	Bin25-node4	65.9129
							F363	'Altuibacter lentus'	JLT2010	65.832
							F363	Constantimarinum furrinae	ALE3EI	65.1692
							F363	Cochleicola gelatinilyticus	LPB0005T	65.1512
							F363	Psychroserpens magnus	DSM 26283	65.1048
							F363	'Hanstruepera marina'	NBU2968	64.9337
							F363	Mesoflavibacter zeaxanthinifaciens	DSM 18436	64.8218
							F363	Psychroserpens luteolus	XSD401T	64.7225
							F363	Muricauda abyssi	W52T	64.68
							F363	Winogradskyella epiphytica	KCTC 12220	64.668
							F363	Psychroserpens mesophilus	JCM 13413	64.6468
							F363	Muricauda maritima	72	64.6381
							F363	Muricauda oceanensis	40DY170	64.5187
							F363	'Muricauda yonaguniensis'	334s03	64.4431
							F363	Winogradskyella ouciana	ZXX205	64.4331
							F363	Psychroserpens jangbogonensis	PAMC 27130	64.3893
							F363	Psychroserpens algicola	Dm15	64.3842
							F363	Winogradskyella wandonensis	CECT 8445	64.3767
							F363	Winogradskyella tangerina	M1309	64.3725
							F363	Winogradskyella echinorum	KCTC 22026	64.2792
							F363	Winogradskyella echinorum	KCTC22026T	64.2792
							F363	Winogradskyella maritima	CECT 8979	64.2555
							F363	Costertonia aggregata	KCCM42265	64.2534
							F363	Maribacter cobaltidurans	CGMCC 1.15508	64.242
							F363	Maribacter cobaltidurans	B1	64.2208
							F363	Lacinutrix venerupis	DSM 28755	64.2158
							F363	Patiriisocius marinistellae	JCM 33344	64.2032
							F363	Winogradskyella endarachnes	HL2-2	64.1603
							F363	Patiriisocius marinus	KCTC 32322T	64.0827
							F363	Winogradskyella eckloniae	EC29	64.0824
							F363	Muricauda nanhaiensis	SM1704	64.0465
							F363	Winogradskyella litoriviva	KMM 6491	64.0387
							F363	Spongiivirga citrea	KCTC 32990	64.038
							F363	'Muricauda okinawensis'	81s02	64.0003
							F363	Euzebyella saccharophila	KCTC 22655	63.9494
							F363	Muricauda zhangzhouensis	DSM 25030	63.9425
							F363	Algibacter wandonensis	CECT8301	63.9244
							F363	Muricauda aequoris	NH166	63.9066
							F363	Olleya sediminilitoris	YSTF-M6T	63.8899
							F363	Muricauda antarctica	DSM 26351	63.8554
							F363	Muricauda lutimaris	KCTC22173	63.7843
							F363	Algibacter lectus	DSM 15365	63.7762
							F363	Pricia antarctica	DSM 23421	63.7283
							F363	Muricauda spongiicola	2012CJ35-5	63.7209
							F363	Winogradskyella thalassocola	DSM 15363	63.7132
							F363	Winogradskyella eximia	CECT 7946	63.7036
							F363	Zobellia galactanivorans	Dsij	63.695
							F363	Pseudozobellia thermophila	DSM 19858	63.6801
							F363	Zobellia uliginosa	DSM 2061	63.6714
							F363	Muricauda koreensis	ECD12	63.6652
							F363	Arenibacter arenosicollis	BSSL- BM3T	63.6577
							F363	Maribacter algicola	PoM-212	63.6065
							F363	Maribacter vaceletii	DSM 25230	63.5926
							F363	Muricauda onchidii	XY-359T	63.5799
							F363	Zobellia amurskyensis	KMM 3526T	63.5651
							F363	Flavobacterium keumense	K3R-10	63.5619
							F363	Muricauda aurantiaca	HME9304	63.5267
							F363	Maribacter arenosus	CAU 1321	63.4659
							F363	Zobellia roscoffensis	Asnod1-F08	63.4499
							F363	Kriegella aquimaris	DSM 19886	63.4383
							F363	Croceivirga lutea	CSW06	63.3993
							F363	Croceivirga lutea	CGMCC 1.15761	63.3821
							F363	Zobellia barbeyronii	KMM 6746	63.3329
							F363	Zobellia laminariae	KMM3676T	63.3322
							F363	Croceivirga radicis	HSG9T	63.3232
							F363	Croceitalea dokdonensis	DOKDO 023	63.3126
							F363	Maribacter spongiicola	DSM 25233	63.2989
							F363	Zobellia nedashkovskayae	Asnod2-B07-B	63.2742
							F363	Maribacter aquivivus	DSM 16478	63.2728
							F363	Muricauda algicola	AsT0115T	63.2641
							F363	Ulvibacterium marinum	KCTC 52639	63.2013
							F363	'Aggregatimonas sangjinii'	F202Z8	63.1375
							F363	Flavobacterium psychrophilum	DSM 3660	63.0868
							F363	Tenacibaculum adriaticum	DSM 18961	62.9688
							F363	'Aurantibacter crassamenti'	KCTC 52207	62.9
							F363	Tenacibaculum mesophilum	DSM 13764	62.8432
							F363	Polaribacter pacificus	CGMCC 1.15763	62.7199
							F363	Tenacibaculum gallaicum	DSM 18841	62.6838
							F363	Urechidicola croceus	LPB0138T	62.6825
							F363	Tenacibaculum discolor	DSM 18842	62.5047
							F363	Tenacibaculum skagerrakense	DSM 14836	62.3668
							F363	Tenacibaculum aiptasiae	a4	62.2823
							F363	Polaribacter huanghezhanensis	KCTC 32516	62.2809
							F363	Lutibacter oceani	325-5	62.1559
							F363	Tenacibaculum todarodis	LPB0136	62.1535
							F363	Tenacibaculum agarivorans	HZ1	62.1446
							F363	Polaribacter aquimarinus	ZY113T	62.1349
							F363	Tenacibaculum aquimarinum	K20-16	62.1095
							F363	Polaribacter dokdonensis	DSM 17204	62.0922
							F363	Polaribacter dokdonensis	DSW-5	62.0728
							F363	Polaribacter reichenbachii	KCTC 23969	62.0616
							F363	Lutibacter litoralis	JCM13034	62.022
							F363	Lutibacter profundi	DSM 100437	62.0122
							F363	Polaribacter septentrionalilitoris	ANORD1	61.9741
							F363	Polaribacter gangjinensis	KCTC 22729	61.9686
							F363	Polaribacter porphyrae	NBRC 108759	61.9459
							F363	Polaribacter pectinis	L12M9	61.9385
							F363	Polaribacter batillariae	G4M1	61.9355
							F363	Lutibacter flavus	DSM 27993	61.93
							F363	Polaribacter filamentus	ATCC 700397	61.9233
							F363	Aureivirga marina	LMG26721	61.7529
							F363	Lutibacter oricola	DSM 24956	61.7186
							F363	Lutibacter agarilyticus	DSM 29150	61.7038
							F363	Aureibaculum algae	10Alg 115	61.6822
							F363	Flavicella marina	2A-7	61.6622
							F363	Lutibacter citreus	1KV19	61.5466
							F363	'Ochrovirga pacifica'	S85 T	60.8312
							F363	Wenyingzhuangia fucanilytica	CCTCC AB 2015089	60.5851
							F363	Blattabacterium cuenoti	BPAA	53.764
							F388	Croceitalea dokdonensis	DOKDO 023	75.6569
							F388	Muricauda koreensis	ECD12	74.3362
							F388	Muricauda onchidii	XY-359T	74.0296
							F388	Muricauda aurantiaca	HME9304	73.8697
							F388	Muricauda nanhaiensis	SM1704	73.5791
							F388	Muricauda algicola	AsT0115T	73.1751
							F388	Muricauda spongiicola	2012CJ35-5	72.9816
							F388	Muricauda antarctica	DSM 26351	72.9516
							F388	'Muricauda yonaguniensis'	334s03	72.9291
							F388	Muricauda abyssi	W52T	72.9245
							F388	Muricauda zhangzhouensis	DSM 25030	72.8162
							F388	Muricauda lutimaris	KCTC22173	72.8118
							F388	Muricauda maritima	72	72.7969
							F388	Muricauda oceanensis	40DY170	72.7572
							F388	'Muricauda okinawensis'	81s02	72.7535
							F388	Muricauda aequoris	NH166	72.6679
							F388	Costertonia aggregata	KCCM42265	71.8898
							F388	Croceivirga lutea	CSW06	71.8703
							F388	Croceivirga lutea	CGMCC 1.15761	71.8675
							F388	Croceivirga radicis	HSG9T	71.865
							F388	Maribacter arenosus	CAU 1321	70.2712
							F388	Zobellia amurskyensis	KMM 3526T	70.1466
							F388	Zobellia galactanivorans	Dsij	70.1032
							F388	Kriegella aquimaris	DSM 19886	70.0803
							F388	Zobellia uliginosa	DSM 2061	70.0601
							F388	Ulvibacterium marinum	KCTC 52639	70.0471
							F388	Arenibacter arenosicollis	BSSL- BM3T	70.0028
							F388	Zobellia roscoffensis	Asnod1-F08	69.9882
							F388	Pseudozobellia thermophila	DSM 19858	69.946
							F388	Maribacter algicola	PoM-212	69.9259
							F388	Maribacter cobaltidurans	B1	69.9144
							F388	Maribacter cobaltidurans	CGMCC 1.15508	69.907
							F388	Maribacter vaceletii	DSM 25230	69.8628
							F388	Euzebyella saccharophila	KCTC 22655	69.8611
							F388	Pricia antarctica	DSM 23421	69.8486
							F388	Zobellia laminariae	KMM3676T	69.8452
							F388	'Aggregatimonas sangjinii'	F202Z8	69.8352
							F388	Zobellia barbeyronii	KMM 6746	69.7385
							F388	'Aurantibacter crassamenti'	KCTC 52207	69.7282
							F388	Zobellia nedashkovskayae	Asnod2-B07-B	69.7268
							F388	Maribacter spongiicola	DSM 25233	69.4627
							F388	Maribacter aquivivus	DSM 16478	69.4232
							F388	Joostella marina	DSM 19592	65.7936
							F388	Mesoflavibacter zeaxanthinifaciens	DSM 18436	65.0819
							F388	Psychroserpens magnus	DSM 26283	64.9931
							F388	'Hanstruepera marina'	NBU2968	64.7081
							F388	Spongiivirga citrea	KCTC 32990	64.6537
							F388	Winogradskyella wandonensis	CECT 8445	64.6491
							F388	Lacinutrix venerupis	DSM 28755	64.6179
							F388	Winogradskyella epiphytica	KCTC 12220	64.5955
							F388	Winogradskyella ouciana	ZXX205	64.5869
							F388	Psychroserpens mesophilus	JCM 13413	64.5681
							F388	Algibacter lectus	DSM 15365	64.4688
							F388	Algibacter wandonensis	CECT8301	64.4305
							F388	Psychroserpens algicola	Dm15	64.4242
							F388	Winogradskyella maritima	CECT 8979	64.4231
							F388	Olleya sediminilitoris	YSTF-M6T	64.3997
							F388	Winogradskyella echinorum	KCTC 22026	64.3488
							F388	Winogradskyella echinorum	KCTC22026T	64.3488
							F388	Winogradskyella tangerina	M1309	64.3053
							F388	Psychroserpens jangbogonensis	PAMC 27130	64.2489
							F388	Winogradskyella endarachnes	HL2-2	64.2159
							F388	Psychroserpens luteolus	XSD401T	64.2134
							F388	Winogradskyella litoriviva	KMM 6491	64.2045
							F388	Winogradskyella eckloniae	EC29	64.2002
							F388	Aquimarina celericrescens	NS08	64.1738
							F388	Winogradskyella eximia	CECT 7946	64.1701
							F388	'Altuibacter lentus'	JLT2010	64.0547
							F388	Winogradskyella thalassocola	DSM 15363	64.0363
							F388	Constantimarinum furrinae	ALE3EI	63.9074
							F388	Salegentibacter salarius	DSM 23401	63.9003
							F388	Marixanthomonas ophiurae	JCM 14121	63.8943
							F388	Salinimicrobium catena	DSM 23553	63.8935
							F388	'Candidatus Ulvibacter alkanivorans'	Bin25-node4	63.8525
							F388	Salinimicrobium tongyeongense	HN-2-9-2T	63.7791
							F388	Salegentibacter mishustinae	DSM 23404	63.7786
							F388	Salegentibacter mishustinae	KCTC 12263	63.7624
							F388	Cochleicola gelatinilyticus	LPB0005T	63.7323
							F388	Salinimicrobium profundisediminis	MT39	63.712
							F388	Salinimicrobium marinum	KCTC12719	63.7091
							F388	Salegentibacter agarivorans	DSM 23515	63.6379
							F388	Salinimicrobium oceani	J15B91	63.6152
							F388	Salegentibacter maritimus	F63223T	63.6122
							F388	'Salinimicrobium sediminilitoris'	ASW11-47	63.6099
							F388	Salinimicrobium xinjiangense	DSM 19287	63.5782
							F388	Salegentibacter salegens	DSM 5424	63.5747
							F388	Flavobacterium keumense	K3R-10	63.5648
							F388	Salinimicrobium nanhaiense	J15B81-2 T	63.5514
							F388	Christiangramia lutea	YJ019	63.4949
							F388	Mesonia oceanica	ISS653	63.4825
							F388	Christiangramia aestuarii	BS12	63.4502
							F388	Christiangramia gaetbulicola	DSM 23082	63.4269
							F388	Christiangramia bathymodioli	BOM4	63.4146
							F388	Salegentibacter salinarum	DSM 23400	63.4134
							F388	Patiriisocius marinistellae	JCM 33344	63.3921
							F388	Mesonia algae	DSM 15361	63.3918
							F388	Gramella oceanisediminis	GC03-9	63.379
							F388	Antarcticibacterium arcticum	KCCM 43316	63.3392
							F388	Christiangramia forsetii	CGMCC 1.15422	63.3265
							F388	Christiangramia forsetii	KT0803	63.3155
							F388	Zunongwangia atlantica	22II14-10F7	63.3032
							F388	Salegentibacter echinorum	DSM 24579	63.2339
							F388	Zunongwangia profunda	SM-A87	63.2262
							F388	Zunongwangia pacifica	MCCC M21534	63.2082
							F388	Zunongwangia endophytica	CECT 9128	63.1508
							F388	Christiangramia portivictoriae	DSM 23547	63.1453
							F388	Patiriisocius marinus	KCTC 32322T	63.1343
							F388	Christiangramia flava	CGMCC 1.12375	63.1186
							F388	Flavobacterium psychrophilum	DSM 3660	63.0979
							F388	Tenacibaculum mesophilum	DSM 13764	62.892
							F388	Polaribacter huanghezhanensis	KCTC 32516	62.7359
							F388	Tenacibaculum gallaicum	DSM 18841	62.7225
							F388	Tenacibaculum adriaticum	DSM 18961	62.6399
							F388	Polaribacter pacificus	CGMCC 1.15763	62.599
							F388	Polaribacter aquimarinus	ZY113T	62.5863
							F388	Polaribacter septentrionalilitoris	ANORD1	62.5771
							F388	Tenacibaculum discolor	DSM 18842	62.5567
							F388	Tenacibaculum todarodis	LPB0136	62.5551
							F388	Polaribacter batillariae	G4M1	62.5506
							F388	Tenacibaculum aquimarinum	K20-16	62.5429
							F388	Urechidicola croceus	LPB0138T	62.5214
							F388	Lutibacter agarilyticus	DSM 29150	62.4897
							F388	Lutibacter oceani	325-5	62.4794
							F388	Polaribacter dokdonensis	DSW-5	62.4006
							F388	Polaribacter dokdonensis	DSM 17204	62.4006
							F388	Polaribacter pectinis	L12M9	62.3933
							F388	Polaribacter gangjinensis	KCTC 22729	62.3871
							F388	Polaribacter reichenbachii	KCTC 23969	62.3835
							F388	Aureibaculum algae	10Alg 115	62.3315
							F388	Lutibacter litoralis	JCM13034	62.3224
							F388	Polaribacter porphyrae	NBRC 108759	62.3185
							F388	Lutibacter profundi	DSM 100437	62.2665
							F388	Lutibacter oricola	DSM 24956	62.2651
							F388	Lutibacter citreus	1KV19	62.2504
							F388	Tenacibaculum skagerrakense	DSM 14836	62.1773
							F388	Tenacibaculum aiptasiae	a4	62.1724
							F388	Polaribacter filamentus	ATCC 700397	62.1249
							F388	Lutibacter flavus	DSM 27993	62.1206
							F388	Tenacibaculum agarivorans	HZ1	62.0783
							F388	Flavicella marina	2A-7	61.6817
							F388	Aureivirga marina	LMG26721	61.4662
							F388	Wenyingzhuangia fucanilytica	CCTCC AB 2015089	60.8952
							F388	'Ochrovirga pacifica'	S85 T	60.6858
							F388	Blattabacterium cuenoti	BPAA	53.5767
							P007	Croceitalea dokdonensis	DOKDO 023	75.6226
							P007	Muricauda koreensis	ECD12	74.1995
							P007	Muricauda onchidii	XY-359T	73.9097
							P007	Muricauda aurantiaca	HME9304	73.8495
							P007	Muricauda nanhaiensis	SM1704	73.3572
							P007	Muricauda spongiicola	2012CJ35-5	72.941
							P007	Muricauda algicola	AsT0115T	72.9098
							P007	Muricauda zhangzhouensis	DSM 25030	72.7757
							P007	Muricauda maritima	72	72.7606
							P007	Muricauda antarctica	DSM 26351	72.7507
							P007	'Muricauda yonaguniensis'	334s03	72.7046
							P007	Muricauda lutimaris	KCTC22173	72.6939
							P007	Muricauda aequoris	NH166	72.6817
							P007	Muricauda abyssi	W52T	72.6763
							P007	Muricauda oceanensis	40DY170	72.6061
							P007	'Muricauda okinawensis'	81s02	72.4354
							P007	Croceivirga radicis	HSG9T	71.8275
							P007	Croceivirga lutea	CGMCC 1.15761	71.7995
							P007	Croceivirga lutea	CSW06	71.7848
							P007	Costertonia aggregata	KCCM42265	71.5278
							P007	Zobellia galactanivorans	Dsij	70.3505
							P007	Zobellia amurskyensis	KMM 3526T	70.3229
							P007	Kriegella aquimaris	DSM 19886	70.3077
							P007	Maribacter arenosus	CAU 1321	70.2653
							P007	Ulvibacterium marinum	KCTC 52639	70.2503
							P007	Zobellia roscoffensis	Asnod1-F08	70.2457
							P007	Zobellia uliginosa	DSM 2061	70.1618
							P007	Maribacter vaceletii	DSM 25230	70.0726
							P007	Pseudozobellia thermophila	DSM 19858	70.0676
							P007	Zobellia laminariae	KMM3676T	70.0043
							P007	Zobellia barbeyronii	KMM 6746	69.993
							P007	Maribacter algicola	PoM-212	69.9774
							P007	Zobellia nedashkovskayae	Asnod2-B07-B	69.9626
							P007	Pricia antarctica	DSM 23421	69.9515
							P007	Maribacter cobaltidurans	B1	69.9419
							P007	Arenibacter arenosicollis	BSSL- BM3T	69.9255
							P007	Maribacter cobaltidurans	CGMCC 1.15508	69.9242
							P007	Euzebyella saccharophila	KCTC 22655	69.8805
							P007	'Aggregatimonas sangjinii'	F202Z8	69.88
							P007	'Aurantibacter crassamenti'	KCTC 52207	69.7236
							P007	Maribacter spongiicola	DSM 25233	69.5126
							P007	Maribacter aquivivus	DSM 16478	69.481
							P007	Joostella marina	DSM 19592	65.8812
							P007	Psychroserpens magnus	DSM 26283	65.3496
							P007	Mesoflavibacter zeaxanthinifaciens	DSM 18436	65.2376
							P007	Spongiivirga citrea	KCTC 32990	65.0446
							P007	'Hanstruepera marina'	NBU2968	64.9115
							P007	Winogradskyella ouciana	ZXX205	64.8328
							P007	Algibacter wandonensis	CECT8301	64.797
							P007	Lacinutrix venerupis	DSM 28755	64.7907
							P007	Psychroserpens mesophilus	JCM 13413	64.7844
							P007	Winogradskyella epiphytica	KCTC 12220	64.7004
							P007	Winogradskyella wandonensis	CECT 8445	64.685
							P007	Algibacter lectus	DSM 15365	64.6818
							P007	Olleya sediminilitoris	YSTF-M6T	64.6035
							P007	Winogradskyella echinorum	KCTC 22026	64.5847
							P007	Winogradskyella echinorum	KCTC22026T	64.5847
							P007	Psychroserpens luteolus	XSD401T	64.5756
							P007	Psychroserpens algicola	Dm15	64.5548
							P007	Winogradskyella litoriviva	KMM 6491	64.4724
							P007	Winogradskyella tangerina	M1309	64.4658
							P007	Winogradskyella endarachnes	HL2-2	64.4629
							P007	Psychroserpens jangbogonensis	PAMC 27130	64.4301
							P007	Winogradskyella eximia	CECT 7946	64.4262
							P007	Winogradskyella eckloniae	EC29	64.4205
							P007	Winogradskyella maritima	CECT 8979	64.4025
							P007	Aquimarina celericrescens	NS08	64.3463
							P007	'Altuibacter lentus'	JLT2010	64.1931
							P007	Winogradskyella thalassocola	DSM 15363	64.1773
							P007	'Candidatus Ulvibacter alkanivorans'	Bin25-node4	64.0407
							P007	Constantimarinum furrinae	ALE3EI	64.0072
							P007	Marixanthomonas ophiurae	JCM 14121	63.9831
							P007	Cochleicola gelatinilyticus	LPB0005T	63.9815
							P007	Salegentibacter salarius	DSM 23401	63.9326
							P007	Salegentibacter mishustinae	DSM 23404	63.8454
							P007	Salegentibacter mishustinae	KCTC 12263	63.845
							P007	Flavobacterium keumense	K3R-10	63.8197
							P007	Salinimicrobium catena	DSM 23553	63.8085
							P007	Mesonia algae	DSM 15361	63.8078
							P007	Salinimicrobium tongyeongense	HN-2-9-2T	63.7986
							P007	Salinimicrobium marinum	KCTC12719	63.7617
							P007	Salegentibacter maritimus	F63223T	63.7408
							P007	'Salinimicrobium sediminilitoris'	ASW11-47	63.7008
							P007	Salinimicrobium profundisediminis	MT39	63.6854
							P007	Christiangramia lutea	YJ019	63.6719
							P007	Salegentibacter agarivorans	DSM 23515	63.6704
							P007	Christiangramia aestuarii	BS12	63.6314
							P007	Zunongwangia atlantica	22II14-10F7	63.617
							P007	Christiangramia bathymodioli	BOM4	63.6021
							P007	Salegentibacter salegens	DSM 5424	63.5996
							P007	Salinimicrobium oceani	J15B91	63.5973
							P007	Christiangramia gaetbulicola	DSM 23082	63.5829
							P007	Gramella oceanisediminis	GC03-9	63.5619
							P007	Salegentibacter echinorum	DSM 24579	63.5411
							P007	Salinimicrobium nanhaiense	J15B81-2 T	63.537
							P007	Mesonia oceanica	ISS653	63.5198
							P007	Antarcticibacterium arcticum	KCCM 43316	63.4991
							P007	Christiangramia forsetii	CGMCC 1.15422	63.487
							P007	Salegentibacter salinarum	DSM 23400	63.4803
							P007	Salinimicrobium xinjiangense	DSM 19287	63.4791
							P007	Christiangramia forsetii	KT0803	63.4691
							P007	Patiriisocius marinistellae	JCM 33344	63.4256
							P007	Flavobacterium psychrophilum	DSM 3660	63.4187
							P007	Zunongwangia profunda	SM-A87	63.4155
							P007	Zunongwangia endophytica	CECT 9128	63.3567
							P007	Zunongwangia pacifica	MCCC M21534	63.3417
							P007	Patiriisocius marinus	KCTC 32322T	63.2945
							P007	Christiangramia flava	CGMCC 1.12375	63.285
							P007	Christiangramia portivictoriae	DSM 23547	63.2685
							P007	Tenacibaculum mesophilum	DSM 13764	62.9453
							P007	Tenacibaculum adriaticum	DSM 18961	62.89
							P007	Tenacibaculum discolor	DSM 18842	62.8338
							P007	Lutibacter oceani	325-5	62.8329
							P007	Polaribacter aquimarinus	ZY113T	62.8222
							P007	Polaribacter septentrionalilitoris	ANORD1	62.816
							P007	Tenacibaculum aquimarinum	K20-16	62.7942
							P007	Lutibacter agarilyticus	DSM 29150	62.7885
							P007	Polaribacter batillariae	G4M1	62.7833
							P007	Polaribacter huanghezhanensis	KCTC 32516	62.7613
							P007	Polaribacter pacificus	CGMCC 1.15763	62.7537
							P007	Urechidicola croceus	LPB0138T	62.7502
							P007	Lutibacter oricola	DSM 24956	62.7085
							P007	Polaribacter pectinis	L12M9	62.6963
							P007	Tenacibaculum todarodis	LPB0136	62.6671
							P007	Polaribacter reichenbachii	KCTC 23969	62.6649
							P007	Polaribacter porphyrae	NBRC 108759	62.6009
							P007	Tenacibaculum gallaicum	DSM 18841	62.5958
							P007	Polaribacter dokdonensis	DSW-5	62.5948
							P007	Polaribacter dokdonensis	DSM 17204	62.5948
							P007	Aureibaculum algae	10Alg 115	62.5939
							P007	Lutibacter profundi	DSM 100437	62.588
							P007	Lutibacter flavus	DSM 27993	62.5485
							P007	Lutibacter litoralis	JCM13034	62.5027
							P007	Lutibacter citreus	1KV19	62.474
							P007	Tenacibaculum skagerrakense	DSM 14836	62.4566
							P007	Polaribacter gangjinensis	KCTC 22729	62.4565
							P007	Polaribacter filamentus	ATCC 700397	62.3615
							P007	Tenacibaculum aiptasiae	a4	62.1659
							P007	Tenacibaculum agarivorans	HZ1	62.1619
							P007	Flavicella marina	2A-7	61.9763
							P007	Aureivirga marina	LMG26721	61.7415
							P007	'Ochrovirga pacifica'	S85 T	61.0898
							P007	Wenyingzhuangia fucanilytica	CCTCC AB 2015089	61.0343
							P007	Blattabacterium cuenoti	BPAA	53.4994
							P050	Urechidicola croceus	LPB0138T	72.6283
							P050	Lutibacter profundi	DSM 100437	67.4194
							P050	Lutibacter flavus	DSM 27993	67.4066
							P050	Lutibacter oceani	325-5	67.3356
							P050	Lutibacter agarilyticus	DSM 29150	67.2872
							P050	Lutibacter litoralis	JCM13034	67.0404
							P050	Lutibacter oricola	DSM 24956	66.8919
							P050	Lutibacter citreus	1KV19	66.8321
							P050	Tenacibaculum mesophilum	DSM 13764	66.5658
							P050	Polaribacter huanghezhanensis	KCTC 32516	66.5171
							P050	Tenacibaculum discolor	DSM 18842	66.3986
							P050	Tenacibaculum gallaicum	DSM 18841	66.3291
							P050	Polaribacter pacificus	CGMCC 1.15763	66.1562
							P050	Tenacibaculum todarodis	LPB0136	66.1471
							P050	Tenacibaculum aquimarinum	K20-16	66.1236
							P050	Tenacibaculum adriaticum	DSM 18961	66.1123
							P050	Polaribacter septentrionalilitoris	ANORD1	66.0491
							P050	Polaribacter pectinis	L12M9	66.0047
							P050	Polaribacter aquimarinus	ZY113T	65.9436
							P050	Polaribacter batillariae	G4M1	65.9262
							P050	Tenacibaculum aiptasiae	a4	65.9117
							P050	Polaribacter porphyrae	NBRC 108759	65.8765
							P050	Polaribacter filamentus	ATCC 700397	65.823
							P050	Polaribacter reichenbachii	KCTC 23969	65.8022
							P050	Polaribacter dokdonensis	DSW-5	65.7605
							P050	Polaribacter dokdonensis	DSM 17204	65.7605
							P050	Flavicella marina	2A-7	65.5172
							P050	Tenacibaculum skagerrakense	DSM 14836	65.345
							P050	Polaribacter gangjinensis	KCTC 22729	65.2873
							P050	Aureivirga marina	LMG26721	65.2413
							P050	Tenacibaculum agarivorans	HZ1	65.1656
							P050	Aureibaculum algae	10Alg 115	65.0491
							P050	Psychroserpens magnus	DSM 26283	64.0476
							P050	Mesoflavibacter zeaxanthinifaciens	DSM 18436	64.0115
							P050	Wenyingzhuangia fucanilytica	CCTCC AB 2015089	63.8915
							P050	Algibacter lectus	DSM 15365	63.8308
							P050	Winogradskyella endarachnes	HL2-2	63.7661
							P050	Algibacter wandonensis	CECT8301	63.7621
							P050	Winogradskyella epiphytica	KCTC 12220	63.7326
							P050	Winogradskyella wandonensis	CECT 8445	63.6151
							P050	Winogradskyella eckloniae	EC29	63.5314
							P050	Winogradskyella litoriviva	KMM 6491	63.5303
							P050	Psychroserpens mesophilus	JCM 13413	63.5157
							P050	Olleya sediminilitoris	YSTF-M6T	63.504
							P050	Lacinutrix venerupis	DSM 28755	63.4551
							P050	Winogradskyella echinorum	KCTC 22026	63.4378
							P050	Winogradskyella echinorum	KCTC22026T	63.4378
							P050	'Ochrovirga pacifica'	S85 T	63.4198
							P050	Winogradskyella eximia	CECT 7946	63.3569
							P050	Winogradskyella ouciana	ZXX205	63.3264
							P050	Psychroserpens algicola	Dm15	63.274
							P050	Psychroserpens jangbogonensis	PAMC 27130	63.2703
							P050	'Hanstruepera marina'	NBU2968	63.251
							P050	Winogradskyella maritima	CECT 8979	63.2116
							P050	Winogradskyella thalassocola	DSM 15363	63.168
							P050	Psychroserpens luteolus	XSD401T	63.1343
							P050	Winogradskyella tangerina	M1309	63.1337
							P050	Flavobacterium keumense	K3R-10	63.0763
							P050	Maribacter vaceletii	DSM 25230	62.9273
							P050	Spongiivirga citrea	KCTC 32990	62.8803
							P050	Joostella marina	DSM 19592	62.8293
							P050	Costertonia aggregata	KCCM42265	62.7966
							P050	Muricauda onchidii	XY-359T	62.7667
							P050	Marixanthomonas ophiurae	JCM 14121	62.7657
							P050	Aquimarina celericrescens	NS08	62.678
							P050	Cochleicola gelatinilyticus	LPB0005T	62.6547
							P050	Muricauda lutimaris	KCTC22173	62.624
							P050	'Muricauda okinawensis'	81s02	62.6123
							P050	Muricauda koreensis	ECD12	62.6061
							P050	Arenibacter arenosicollis	BSSL- BM3T	62.5974
							P050	Muricauda aurantiaca	HME9304	62.5934
							P050	Zobellia laminariae	KMM3676T	62.5821
							P050	Zobellia roscoffensis	Asnod1-F08	62.5688
							P050	Zobellia galactanivorans	Dsij	62.5405
							P050	Muricauda spongiicola	2012CJ35-5	62.525
							P050	Maribacter arenosus	CAU 1321	62.4882
							P050	Zobellia uliginosa	DSM 2061	62.4777
							P050	Muricauda abyssi	W52T	62.476
							P050	Zobellia barbeyronii	KMM 6746	62.4657
							P050	Muricauda algicola	AsT0115T	62.4635
							P050	Muricauda zhangzhouensis	DSM 25030	62.462
							P050	Zobellia amurskyensis	KMM 3526T	62.4563
							P050	Zobellia nedashkovskayae	Asnod2-B07-B	62.4523
							P050	Euzebyella saccharophila	KCTC 22655	62.4349
							P050	Croceivirga radicis	HSG9T	62.4261
							P050	Kriegella aquimaris	DSM 19886	62.4249
							P050	Maribacter aquivivus	DSM 16478	62.3957
							P050	Mesonia oceanica	ISS653	62.3871
							P050	'Aurantibacter crassamenti'	KCTC 52207	62.3652
							P050	'Muricauda yonaguniensis'	334s03	62.3563
							P050	Pseudozobellia thermophila	DSM 19858	62.3536
							P050	Flavobacterium psychrophilum	DSM 3660	62.3507
							P050	Muricauda oceanensis	40DY170	62.3491
							P050	Muricauda nanhaiensis	SM1704	62.3326
							P050	Muricauda maritima	72	62.3174
							P050	Muricauda antarctica	DSM 26351	62.3152
							P050	'Aggregatimonas sangjinii'	F202Z8	62.3149
							P050	Croceivirga lutea	CGMCC 1.15761	62.3
							P050	Croceivirga lutea	CSW06	62.2994
							P050	Muricauda aequoris	NH166	62.2904
							P050	Mesonia algae	DSM 15361	62.2844
							P050	'Altuibacter lentus'	JLT2010	62.2777
							P050	Patiriisocius marinistellae	JCM 33344	62.2688
							P050	Constantimarinum furrinae	ALE3EI	62.2504
							P050	'Candidatus Ulvibacter alkanivorans'	Bin25-node4	62.2218
							P050	Maribacter spongiicola	DSM 25233	62.2147
							P050	Maribacter cobaltidurans	B1	62.2114
							P050	Patiriisocius marinus	KCTC 32322T	62.2018
							P050	Salinimicrobium catena	DSM 23553	62.1979
							P050	Maribacter cobaltidurans	CGMCC 1.15508	62.1873
							P050	Maribacter algicola	PoM-212	62.1615
							P050	Pricia antarctica	DSM 23421	62.0985
							P050	Croceitalea dokdonensis	DOKDO 023	62.0563
							P050	Zunongwangia profunda	SM-A87	61.9981
							P050	Salegentibacter mishustinae	DSM 23404	61.9939
							P050	Salegentibacter mishustinae	KCTC 12263	61.9939
							P050	Salegentibacter salarius	DSM 23401	61.9903
							P050	Salegentibacter agarivorans	DSM 23515	61.9544
							P050	Salinimicrobium marinum	KCTC12719	61.9417
							P050	Zunongwangia atlantica	22II14-10F7	61.9328
							P050	Salinimicrobium nanhaiense	J15B81-2 T	61.9212
							P050	Salinimicrobium tongyeongense	HN-2-9-2T	61.9091
							P050	Christiangramia lutea	YJ019	61.9009
							P050	Christiangramia portivictoriae	DSM 23547	61.8898
							P050	Zunongwangia pacifica	MCCC M21534	61.8894
							P050	Salegentibacter salinarum	DSM 23400	61.8893
							P050	Salegentibacter maritimus	F63223T	61.8843
							P050	Antarcticibacterium arcticum	KCCM 43316	61.8674
							P050	Christiangramia aestuarii	BS12	61.8501
							P050	Zunongwangia endophytica	CECT 9128	61.8412
							P050	Salegentibacter salegens	DSM 5424	61.8325
							P050	Ulvibacterium marinum	KCTC 52639	61.8316
							P050	Christiangramia forsetii	CGMCC 1.15422	61.8227
							P050	Christiangramia forsetii	KT0803	61.8198
							P050	Christiangramia flava	CGMCC 1.12375	61.8129
							P050	Gramella oceanisediminis	GC03-9	61.7889
							P050	Salinimicrobium profundisediminis	MT39	61.7826
							P050	Salegentibacter echinorum	DSM 24579	61.7781
							P050	Salinimicrobium oceani	J15B91	61.7734
							P050	Christiangramia bathymodioli	BOM4	61.7511
							P050	Christiangramia gaetbulicola	DSM 23082	61.7225
							P050	'Salinimicrobium sediminilitoris'	ASW11-47	61.6912
							P050	Salinimicrobium xinjiangense	DSM 19287	61.62
							P050	Blattabacterium cuenoti	BPAA	53.4259
							P059	Croceitalea dokdonensis	DOKDO 023	75.5933
							P059	Muricauda koreensis	ECD12	74.2652
							P059	Muricauda onchidii	XY-359T	73.9912
							P059	Muricauda aurantiaca	HME9304	73.8799
							P059	Muricauda nanhaiensis	SM1704	73.4046
							P059	Muricauda algicola	AsT0115T	73.0165
							P059	Muricauda antarctica	DSM 26351	72.8849
							P059	Muricauda spongiicola	2012CJ35-5	72.8664
							P059	Muricauda maritima	72	72.8405
							P059	Muricauda zhangzhouensis	DSM 25030	72.7854
							P059	Muricauda oceanensis	40DY170	72.7294
							P059	Muricauda lutimaris	KCTC22173	72.719
							P059	'Muricauda yonaguniensis'	334s03	72.7134
							P059	Muricauda aequoris	NH166	72.6966
							P059	Muricauda abyssi	W52T	72.6921
							P059	'Muricauda okinawensis'	81s02	72.4866
							P059	Croceivirga radicis	HSG9T	71.8874
							P059	Croceivirga lutea	CGMCC 1.15761	71.8847
							P059	Croceivirga lutea	CSW06	71.8839
							P059	Costertonia aggregata	KCCM42265	71.5737
							P059	Kriegella aquimaris	DSM 19886	70.3534
							P059	Zobellia galactanivorans	Dsij	70.3342
							P059	Maribacter arenosus	CAU 1321	70.3296
							P059	Ulvibacterium marinum	KCTC 52639	70.3126
							P059	Zobellia roscoffensis	Asnod1-F08	70.3069
							P059	Zobellia amurskyensis	KMM 3526T	70.2529
							P059	Zobellia uliginosa	DSM 2061	70.2108
							P059	Pseudozobellia thermophila	DSM 19858	70.1417
							P059	Maribacter vaceletii	DSM 25230	70.0844
							P059	Maribacter cobaltidurans	B1	70.0586
							P059	Maribacter cobaltidurans	CGMCC 1.15508	70.0406
							P059	Maribacter algicola	PoM-212	70.0217
							P059	Zobellia barbeyronii	KMM 6746	70.0009
							P059	Euzebyella saccharophila	KCTC 22655	69.9993
							P059	Zobellia nedashkovskayae	Asnod2-B07-B	69.9825
							P059	'Aggregatimonas sangjinii'	F202Z8	69.9753
							P059	Zobellia laminariae	KMM3676T	69.9467
							P059	Arenibacter arenosicollis	BSSL- BM3T	69.9349
							P059	Pricia antarctica	DSM 23421	69.9333
							P059	'Aurantibacter crassamenti'	KCTC 52207	69.8663
							P059	Maribacter spongiicola	DSM 25233	69.4866
							P059	Maribacter aquivivus	DSM 16478	69.4863
							P059	Joostella marina	DSM 19592	66.0571
							P059	Psychroserpens magnus	DSM 26283	65.4051
							P059	Mesoflavibacter zeaxanthinifaciens	DSM 18436	65.2771
							P059	'Hanstruepera marina'	NBU2968	64.9378
							P059	Spongiivirga citrea	KCTC 32990	64.9082
							P059	Lacinutrix venerupis	DSM 28755	64.8724
							P059	Winogradskyella ouciana	ZXX205	64.8282
							P059	Psychroserpens mesophilus	JCM 13413	64.741
							P059	Winogradskyella epiphytica	KCTC 12220	64.7227
							P059	Winogradskyella wandonensis	CECT 8445	64.7174
							P059	Algibacter wandonensis	CECT8301	64.7051
							P059	Psychroserpens algicola	Dm15	64.6361
							P059	Algibacter lectus	DSM 15365	64.6276
							P059	Olleya sediminilitoris	YSTF-M6T	64.6199
							P059	Winogradskyella echinorum	KCTC 22026	64.6001
							P059	Winogradskyella echinorum	KCTC22026T	64.6001
							P059	Winogradskyella litoriviva	KMM 6491	64.5567
							P059	Psychroserpens luteolus	XSD401T	64.5437
							P059	Winogradskyella maritima	CECT 8979	64.4422
							P059	Winogradskyella endarachnes	HL2-2	64.4421
							P059	Winogradskyella eckloniae	EC29	64.4375
							P059	Winogradskyella tangerina	M1309	64.4284
							P059	Psychroserpens jangbogonensis	PAMC 27130	64.4227
							P059	Aquimarina celericrescens	NS08	64.4197
							P059	Winogradskyella eximia	CECT 7946	64.4137
							P059	Winogradskyella thalassocola	DSM 15363	64.2293
							P059	'Altuibacter lentus'	JLT2010	64.1845
							P059	Marixanthomonas ophiurae	JCM 14121	64.0109
							P059	Cochleicola gelatinilyticus	LPB0005T	63.9679
							P059	Constantimarinum furrinae	ALE3EI	63.9606
							P059	'Candidatus Ulvibacter alkanivorans'	Bin25-node4	63.9534
							P059	Salegentibacter salarius	DSM 23401	63.9096
							P059	Flavobacterium keumense	K3R-10	63.8978
							P059	Salegentibacter mishustinae	KCTC 12263	63.8891
							P059	Salegentibacter mishustinae	DSM 23404	63.8842
							P059	Salinimicrobium catena	DSM 23553	63.8595
							P059	Salinimicrobium marinum	KCTC12719	63.8385
							P059	Salegentibacter maritimus	F63223T	63.8066
							P059	Salinimicrobium tongyeongense	HN-2-9-2T	63.8061
							P059	Mesonia algae	DSM 15361	63.7856
							P059	Salegentibacter agarivorans	DSM 23515	63.7425
							P059	Christiangramia lutea	YJ019	63.7422
							P059	Christiangramia bathymodioli	BOM4	63.7386
							P059	'Salinimicrobium sediminilitoris'	ASW11-47	63.7278
							P059	Salegentibacter salegens	DSM 5424	63.7152
							P059	Christiangramia aestuarii	BS12	63.6992
							P059	Salinimicrobium profundisediminis	MT39	63.692
							P059	Gramella oceanisediminis	GC03-9	63.6895
							P059	Zunongwangia atlantica	22II14-10F7	63.6461
							P059	Salinimicrobium oceani	J15B91	63.6455
							P059	Christiangramia gaetbulicola	DSM 23082	63.6314
							P059	Salegentibacter echinorum	DSM 24579	63.6034
							P059	Salinimicrobium xinjiangense	DSM 19287	63.5951
							P059	Salinimicrobium nanhaiense	J15B81-2 T	63.5717
							P059	Salegentibacter salinarum	DSM 23400	63.5446
							P059	Christiangramia forsetii	CGMCC 1.15422	63.5435
							P059	Antarcticibacterium arcticum	KCCM 43316	63.5374
							P059	Mesonia oceanica	ISS653	63.5344
							P059	Christiangramia forsetii	KT0803	63.5256
							P059	Zunongwangia profunda	SM-A87	63.4898
							P059	Patiriisocius marinistellae	JCM 33344	63.447
							P059	Zunongwangia pacifica	MCCC M21534	63.4179
							P059	Zunongwangia endophytica	CECT 9128	63.413
							P059	Flavobacterium psychrophilum	DSM 3660	63.4116
							P059	Patiriisocius marinus	KCTC 32322T	63.3424
							P059	Christiangramia portivictoriae	DSM 23547	63.3339
							P059	Christiangramia flava	CGMCC 1.12375	63.3106
							P059	Tenacibaculum adriaticum	DSM 18961	62.9827
							P059	Tenacibaculum mesophilum	DSM 13764	62.965
							P059	Tenacibaculum discolor	DSM 18842	62.8986
							P059	Lutibacter oceani	325-5	62.8143
							P059	Polaribacter septentrionalilitoris	ANORD1	62.8132
							P059	Polaribacter batillariae	G4M1	62.8111
							P059	Polaribacter huanghezhanensis	KCTC 32516	62.7859
							P059	Tenacibaculum aquimarinum	K20-16	62.774
							P059	Lutibacter oricola	DSM 24956	62.7471
							P059	Tenacibaculum gallaicum	DSM 18841	62.746
							P059	Polaribacter aquimarinus	ZY113T	62.7316
							P059	Polaribacter pacificus	CGMCC 1.15763	62.7232
							P059	Lutibacter agarilyticus	DSM 29150	62.7168
							P059	Polaribacter pectinis	L12M9	62.7075
							P059	Tenacibaculum todarodis	LPB0136	62.6681
							P059	Urechidicola croceus	LPB0138T	62.6662
							P059	Lutibacter profundi	DSM 100437	62.6389
							P059	Polaribacter dokdonensis	DSW-5	62.5892
							P059	Polaribacter dokdonensis	DSM 17204	62.5892
							P059	Lutibacter citreus	1KV19	62.5694
							P059	Lutibacter flavus	DSM 27993	62.5663
							P059	Polaribacter porphyrae	NBRC 108759	62.5342
							P059	Polaribacter gangjinensis	KCTC 22729	62.5111
							P059	Aureibaculum algae	10Alg 115	62.5084
							P059	Polaribacter reichenbachii	KCTC 23969	62.5002
							P059	Lutibacter litoralis	JCM13034	62.4883
							P059	Tenacibaculum skagerrakense	DSM 14836	62.4823
							P059	Polaribacter filamentus	ATCC 700397	62.3765
							P059	Tenacibaculum aiptasiae	a4	62.1649
							P059	Tenacibaculum agarivorans	HZ1	62.1345
							P059	Flavicella marina	2A-7	61.9715
							P059	Aureivirga marina	LMG26721	61.8253
							P059	'Ochrovirga pacifica'	S85 T	61.0599
							P059	Wenyingzhuangia fucanilytica	CCTCC AB 2015089	60.9575
							P059	Blattabacterium cuenoti	BPAA	53.5315
							S334	Pricia antarctica	DSM 23421	80.8708
							S334	Zobellia uliginosa	DSM 2061	74.4673
							S334	Zobellia galactanivorans	Dsij	74.4208
							S334	Zobellia amurskyensis	KMM 3526T	74.3784
							S334	Zobellia roscoffensis	Asnod1-F08	74.2636
							S334	Euzebyella saccharophila	KCTC 22655	74.1856
							S334	Pseudozobellia thermophila	DSM 19858	74.1436
							S334	Zobellia nedashkovskayae	Asnod2-B07-B	73.9457
							S334	Zobellia barbeyronii	KMM 6746	73.9388
							S334	Zobellia laminariae	KMM3676T	73.8861
							S334	Kriegella aquimaris	DSM 19886	72.4825
							S334	Costertonia aggregata	KCCM42265	72.3126
							S334	Ulvibacterium marinum	KCTC 52639	72.0175
							S334	'Aggregatimonas sangjinii'	F202Z8	71.731
							S334	Maribacter cobaltidurans	B1	71.3943
							S334	Maribacter cobaltidurans	CGMCC 1.15508	71.3739
							S334	Maribacter arenosus	CAU 1321	71.2937
							S334	'Aurantibacter crassamenti'	KCTC 52207	71.0674
							S334	Maribacter algicola	PoM-212	70.8696
							S334	Maribacter vaceletii	DSM 25230	70.4505
							S334	Maribacter aquivivus	DSM 16478	70.3886
							S334	Maribacter spongiicola	DSM 25233	70.3823
							S334	Arenibacter arenosicollis	BSSL- BM3T	70.1389
							S334	Muricauda koreensis	ECD12	69.7896
							S334	Muricauda aurantiaca	HME9304	69.6679
							S334	Muricauda nanhaiensis	SM1704	69.634
							S334	Muricauda maritima	72	69.4928
							S334	'Muricauda yonaguniensis'	334s03	69.4435
							S334	Muricauda onchidii	XY-359T	69.3999
							S334	'Muricauda okinawensis'	81s02	69.3402
							S334	Muricauda oceanensis	40DY170	69.3333
							S334	Muricauda lutimaris	KCTC22173	69.3322
							S334	Muricauda zhangzhouensis	DSM 25030	69.3112
							S334	Muricauda abyssi	W52T	69.311
							S334	Muricauda spongiicola	2012CJ35-5	69.1817
							S334	Muricauda antarctica	DSM 26351	69.1166
							S334	Muricauda aequoris	NH166	69.0583
							S334	Muricauda algicola	AsT0115T	68.7531
							S334	Croceitalea dokdonensis	DOKDO 023	68.5213
							S334	Croceivirga lutea	CGMCC 1.15761	68.2476
							S334	Croceivirga lutea	CSW06	68.2406
							S334	Croceivirga radicis	HSG9T	67.744
							S334	Joostella marina	DSM 19592	65.6016
							S334	Mesoflavibacter zeaxanthinifaciens	DSM 18436	64.8482
							S334	Winogradskyella maritima	CECT 8979	64.594
							S334	Psychroserpens mesophilus	JCM 13413	64.5624
							S334	Psychroserpens magnus	DSM 26283	64.4816
							S334	'Hanstruepera marina'	NBU2968	64.3917
							S334	Winogradskyella wandonensis	CECT 8445	64.3348
							S334	Spongiivirga citrea	KCTC 32990	64.3277
							S334	Psychroserpens algicola	Dm15	64.2941
							S334	Lacinutrix venerupis	DSM 28755	64.2711
							S334	Winogradskyella epiphytica	KCTC 12220	64.2284
							S334	'Candidatus Ulvibacter alkanivorans'	Bin25-node4	64.1927
							S334	Winogradskyella ouciana	ZXX205	64.1787
							S334	Algibacter wandonensis	CECT8301	64.1368
							S334	Winogradskyella tangerina	M1309	64.1334
							S334	Algibacter lectus	DSM 15365	64.1131
							S334	Psychroserpens luteolus	XSD401T	64.1111
							S334	Olleya sediminilitoris	YSTF-M6T	64.0728
							S334	Aquimarina celericrescens	NS08	64.0713
							S334	Winogradskyella litoriviva	KMM 6491	64.013
							S334	Marixanthomonas ophiurae	JCM 14121	63.9834
							S334	Psychroserpens jangbogonensis	PAMC 27130	63.9514
							S334	Constantimarinum furrinae	ALE3EI	63.8864
							S334	Winogradskyella eckloniae	EC29	63.885
							S334	'Altuibacter lentus'	JLT2010	63.8848
							S334	Winogradskyella echinorum	KCTC 22026	63.8687
							S334	Winogradskyella echinorum	KCTC22026T	63.8687
							S334	Cochleicola gelatinilyticus	LPB0005T	63.8283
							S334	Winogradskyella endarachnes	HL2-2	63.8072
							S334	Salegentibacter mishustinae	KCTC 12263	63.5923
							S334	Salegentibacter mishustinae	DSM 23404	63.5896
							S334	Gramella oceanisediminis	GC03-9	63.5849
							S334	Winogradskyella eximia	CECT 7946	63.5462
							S334	Winogradskyella thalassocola	DSM 15363	63.5095
							S334	Salegentibacter salarius	DSM 23401	63.4835
							S334	Salinimicrobium catena	DSM 23553	63.4562
							S334	Salegentibacter agarivorans	DSM 23515	63.4498
							S334	Christiangramia forsetii	CGMCC 1.15422	63.4496
							S334	Christiangramia forsetii	KT0803	63.4374
							S334	Salegentibacter salegens	DSM 5424	63.4151
							S334	Salinimicrobium marinum	KCTC12719	63.3674
							S334	Salegentibacter echinorum	DSM 24579	63.3638
							S334	Christiangramia flava	CGMCC 1.12375	63.3567
							S334	Christiangramia bathymodioli	BOM4	63.3426
							S334	Christiangramia lutea	YJ019	63.3006
							S334	Salinimicrobium oceani	J15B91	63.2902
							S334	Flavobacterium keumense	K3R-10	63.2893
							S334	Mesonia oceanica	ISS653	63.2881
							S334	Salinimicrobium tongyeongense	HN-2-9-2T	63.2825
							S334	Mesonia algae	DSM 15361	63.271
							S334	Patiriisocius marinus	KCTC 32322T	63.2285
							S334	Zunongwangia profunda	SM-A87	63.2261
							S334	Christiangramia gaetbulicola	DSM 23082	63.2153
							S334	Patiriisocius marinistellae	JCM 33344	63.2103
							S334	Zunongwangia pacifica	MCCC M21534	63.2099
							S334	Salinimicrobium xinjiangense	DSM 19287	63.1983
							S334	Zunongwangia atlantica	22II14-10F7	63.1981
							S334	Christiangramia aestuarii	BS12	63.1896
							S334	'Salinimicrobium sediminilitoris'	ASW11-47	63.1865
							S334	Salegentibacter salinarum	DSM 23400	63.1604
							S334	Salinimicrobium nanhaiense	J15B81-2 T	63.1471
							S334	Antarcticibacterium arcticum	KCCM 43316	63.1141
							S334	Christiangramia portivictoriae	DSM 23547	63.1108
							S334	Salegentibacter maritimus	F63223T	63.105
							S334	Salinimicrobium profundisediminis	MT39	63.0653
							S334	Zunongwangia endophytica	CECT 9128	62.7947
							S334	Polaribacter pacificus	CGMCC 1.15763	62.6544
							S334	Urechidicola croceus	LPB0138T	62.6299
							S334	Tenacibaculum aquimarinum	K20-16	62.4754
							S334	Tenacibaculum mesophilum	DSM 13764	62.4385
							S334	Polaribacter aquimarinus	ZY113T	62.4357
							S334	Tenacibaculum todarodis	LPB0136	62.4084
							S334	Tenacibaculum adriaticum	DSM 18961	62.4062
							S334	Polaribacter septentrionalilitoris	ANORD1	62.3783
							S334	Polaribacter batillariae	G4M1	62.3454
							S334	Flavobacterium psychrophilum	DSM 3660	62.3394
							S334	Polaribacter huanghezhanensis	KCTC 32516	62.3392
							S334	Tenacibaculum gallaicum	DSM 18841	62.3367
							S334	Polaribacter porphyrae	NBRC 108759	62.2501
							S334	Polaribacter dokdonensis	DSW-5	62.2278
							S334	Polaribacter dokdonensis	DSM 17204	62.2278
							S334	Tenacibaculum discolor	DSM 18842	62.2155
							S334	Aureibaculum algae	10Alg 115	62.139
							S334	Polaribacter reichenbachii	KCTC 23969	62.0975
							S334	Tenacibaculum aiptasiae	a4	62.0902
							S334	Tenacibaculum skagerrakense	DSM 14836	62.0677
							S334	Polaribacter pectinis	L12M9	62.0324
							S334	Tenacibaculum agarivorans	HZ1	62.0185
							S334	Polaribacter gangjinensis	KCTC 22729	62.0161
							S334	Lutibacter flavus	DSM 27993	61.9974
							S334	Lutibacter oceani	325-5	61.9646
							S334	Lutibacter litoralis	JCM13034	61.7946
							S334	Lutibacter agarilyticus	DSM 29150	61.7432
							S334	Lutibacter oricola	DSM 24956	61.7114
							S334	Polaribacter filamentus	ATCC 700397	61.7072
							S334	Lutibacter profundi	DSM 100437	61.4993
							S334	Lutibacter citreus	1KV19	61.4951
							S334	Flavicella marina	2A-7	61.4775
							S334	Aureivirga marina	LMG26721	60.9085
							S334	Wenyingzhuangia fucanilytica	CCTCC AB 2015089	60.6585
							S334	'Ochrovirga pacifica'	S85 T	60.2571
							S334	Blattabacterium cuenoti	BPAA	53.3994
							S356	Polaribacter septentrionalilitoris	ANORD1	72.1266
							S356	Polaribacter pectinis	L12M9	72.0651
							S356	Polaribacter huanghezhanensis	KCTC 32516	71.8699
							S356	Polaribacter aquimarinus	ZY113T	71.8263
							S356	Tenacibaculum todarodis	LPB0136	71.8231
							S356	Tenacibaculum mesophilum	DSM 13764	71.8018
							S356	Tenacibaculum aquimarinum	K20-16	71.6384
							S356	Polaribacter batillariae	G4M1	71.6334
							S356	Tenacibaculum adriaticum	DSM 18961	71.6065
							S356	Tenacibaculum gallaicum	DSM 18841	71.477
							S356	Polaribacter filamentus	ATCC 700397	71.4148
							S356	Polaribacter reichenbachii	KCTC 23969	71.4122
							S356	Tenacibaculum discolor	DSM 18842	71.3491
							S356	Polaribacter dokdonensis	DSM 17204	71.1183
							S356	Polaribacter dokdonensis	DSW-5	71.1016
							S356	Polaribacter porphyrae	NBRC 108759	71.0649
							S356	Tenacibaculum aiptasiae	a4	71.0632
							S356	Polaribacter pacificus	CGMCC 1.15763	70.6101
							S356	Polaribacter gangjinensis	KCTC 22729	70.574
							S356	Tenacibaculum skagerrakense	DSM 14836	69.6224
							S356	Tenacibaculum agarivorans	HZ1	69.1569
							S356	Urechidicola croceus	LPB0138T	66.0038
							S356	Lutibacter oceani	325-5	65.7733
							S356	Lutibacter citreus	1KV19	65.749
							S356	Lutibacter litoralis	JCM13034	65.7026
							S356	Lutibacter agarilyticus	DSM 29150	65.7025
							S356	Lutibacter profundi	DSM 100437	65.637
							S356	Lutibacter flavus	DSM 27993	65.4661
							S356	Lutibacter oricola	DSM 24956	65.3185
							S356	Flavicella marina	2A-7	64.9017
							S356	Aureibaculum algae	10Alg 115	64.8568
							S356	Psychroserpens magnus	DSM 26283	64.815
							S356	Winogradskyella epiphytica	KCTC 12220	64.6736
							S356	Mesoflavibacter zeaxanthinifaciens	DSM 18436	64.6527
							S356	'Hanstruepera marina'	NBU2968	64.5301
							S356	Winogradskyella echinorum	KCTC 22026	64.5299
							S356	Winogradskyella echinorum	KCTC22026T	64.5299
							S356	Winogradskyella ouciana	ZXX205	64.524
							S356	Winogradskyella wandonensis	CECT 8445	64.444
							S356	Psychroserpens luteolus	XSD401T	64.4314
							S356	Lacinutrix venerupis	DSM 28755	64.3435
							S356	Psychroserpens algicola	Dm15	64.3271
							S356	Winogradskyella litoriviva	KMM 6491	64.3203
							S356	Psychroserpens mesophilus	JCM 13413	64.2902
							S356	Aureivirga marina	LMG26721	64.2135
							S356	Winogradskyella eckloniae	EC29	64.1989
							S356	Winogradskyella eximia	CECT 7946	64.1915
							S356	Winogradskyella endarachnes	HL2-2	64.1677
							S356	Algibacter wandonensis	CECT8301	64.105
							S356	Winogradskyella thalassocola	DSM 15363	64.054
							S356	Psychroserpens jangbogonensis	PAMC 27130	64.0274
							S356	Winogradskyella tangerina	M1309	64.0264
							S356	Algibacter lectus	DSM 15365	63.9826
							S356	Winogradskyella maritima	CECT 8979	63.8401
							S356	Olleya sediminilitoris	YSTF-M6T	63.7542
							S356	Wenyingzhuangia fucanilytica	CCTCC AB 2015089	63.7175
							S356	'Ochrovirga pacifica'	S85 T	63.5213
							S356	Joostella marina	DSM 19592	63.2305
							S356	Spongiivirga citrea	KCTC 32990	63.1425
							S356	Maribacter vaceletii	DSM 25230	63.1397
							S356	Arenibacter arenosicollis	BSSL- BM3T	63.1193
							S356	Aquimarina celericrescens	NS08	63.0675
							S356	Zobellia uliginosa	DSM 2061	62.9999
							S356	Maribacter arenosus	CAU 1321	62.9965
							S356	Zobellia galactanivorans	Dsij	62.9784
							S356	'Altuibacter lentus'	JLT2010	62.9507
							S356	Marixanthomonas ophiurae	JCM 14121	62.942
							S356	Costertonia aggregata	KCCM42265	62.9416
							S356	Pseudozobellia thermophila	DSM 19858	62.9397
							S356	Cochleicola gelatinilyticus	LPB0005T	62.92
							S356	Muricauda zhangzhouensis	DSM 25030	62.9093
							S356	Zobellia roscoffensis	Asnod1-F08	62.8965
							S356	Zobellia amurskyensis	KMM 3526T	62.8586
							S356	Euzebyella saccharophila	KCTC 22655	62.8572
							S356	Muricauda lutimaris	KCTC22173	62.8388
							S356	Patiriisocius marinistellae	JCM 33344	62.8382
							S356	'Muricauda okinawensis'	81s02	62.8082
							S356	Muricauda onchidii	XY-359T	62.8012
							S356	Constantimarinum furrinae	ALE3EI	62.793
							S356	Kriegella aquimaris	DSM 19886	62.7899
							S356	'Candidatus Ulvibacter alkanivorans'	Bin25-node4	62.7776
							S356	Flavobacterium keumense	K3R-10	62.759
							S356	Muricauda oceanensis	40DY170	62.7489
							S356	Muricauda nanhaiensis	SM1704	62.7257
							S356	Salinimicrobium catena	DSM 23553	62.7247
							S356	Zobellia barbeyronii	KMM 6746	62.7212
							S356	Muricauda abyssi	W52T	62.7185
							S356	Zobellia laminariae	KMM3676T	62.71
							S356	'Muricauda yonaguniensis'	334s03	62.6965
							S356	Muricauda antarctica	DSM 26351	62.6943
							S356	Muricauda koreensis	ECD12	62.6888
							S356	Maribacter cobaltidurans	CGMCC 1.15508	62.6759
							S356	Maribacter cobaltidurans	B1	62.6684
							S356	Pricia antarctica	DSM 23421	62.6658
							S356	Croceivirga lutea	CSW06	62.6583
							S356	Muricauda maritima	72	62.6538
							S356	Salinimicrobium nanhaiense	J15B81-2 T	62.652
							S356	Zobellia nedashkovskayae	Asnod2-B07-B	62.6478
							S356	Patiriisocius marinus	KCTC 32322T	62.6335
							S356	Mesonia algae	DSM 15361	62.6299
							S356	Croceivirga lutea	CGMCC 1.15761	62.623
							S356	Croceivirga radicis	HSG9T	62.6162
							S356	Maribacter algicola	PoM-212	62.5981
							S356	Muricauda aequoris	NH166	62.5973
							S356	Salinimicrobium tongyeongense	HN-2-9-2T	62.5554
							S356	Maribacter spongiicola	DSM 25233	62.5522
							S356	Salegentibacter mishustinae	DSM 23404	62.5159
							S356	Salegentibacter mishustinae	KCTC 12263	62.5089
							S356	'Aurantibacter crassamenti'	KCTC 52207	62.5055
							S356	Salegentibacter salarius	DSM 23401	62.5002
							S356	Mesonia oceanica	ISS653	62.494
							S356	Muricauda aurantiaca	HME9304	62.478
							S356	Flavobacterium psychrophilum	DSM 3660	62.4767
							S356	Salinimicrobium marinum	KCTC12719	62.4742
							S356	Salinimicrobium xinjiangense	DSM 19287	62.4622
							S356	Maribacter aquivivus	DSM 16478	62.4558
							S356	Salinimicrobium profundisediminis	MT39	62.4329
							S356	Salegentibacter agarivorans	DSM 23515	62.4303
							S356	'Salinimicrobium sediminilitoris'	ASW11-47	62.4234
							S356	Salegentibacter salegens	DSM 5424	62.4148
							S356	Muricauda algicola	AsT0115T	62.4007
							S356	Christiangramia bathymodioli	BOM4	62.3929
							S356	Salinimicrobium oceani	J15B91	62.3756
							S356	Christiangramia lutea	YJ019	62.3639
							S356	Christiangramia aestuarii	BS12	62.3494
							S356	Muricauda spongiicola	2012CJ35-5	62.3486
							S356	Gramella oceanisediminis	GC03-9	62.3323
							S356	'Aggregatimonas sangjinii'	F202Z8	62.3021
							S356	Zunongwangia atlantica	22II14-10F7	62.27
							S356	Christiangramia gaetbulicola	DSM 23082	62.2695
							S356	Salegentibacter maritimus	F63223T	62.251
							S356	Antarcticibacterium arcticum	KCCM 43316	62.2507
							S356	Croceitalea dokdonensis	DOKDO 023	62.2378
							S356	Zunongwangia endophytica	CECT 9128	62.2217
							S356	Ulvibacterium marinum	KCTC 52639	62.2169
							S356	Salegentibacter salinarum	DSM 23400	62.2019
							S356	Christiangramia forsetii	CGMCC 1.15422	62.197
							S356	Christiangramia portivictoriae	DSM 23547	62.1823
							S356	Salegentibacter echinorum	DSM 24579	62.1782
							S356	Zunongwangia profunda	SM-A87	62.1716
							S356	Christiangramia flava	CGMCC 1.12375	62.1638
							S356	Christiangramia forsetii	KT0803	62.1489
							S356	Zunongwangia pacifica	MCCC M21534	61.8671
							S356	Blattabacterium cuenoti	BPAA	53.3682
							W242	'Candidatus Ulvibacter alkanivorans'	Bin25-node4	73.8023
							W242	'Altuibacter lentus'	JLT2010	72.5871
							W242	Cochleicola gelatinilyticus	LPB0005T	72.5347
							W242	Constantimarinum furrinae	ALE3EI	72.4409
							W242	Marixanthomonas ophiurae	JCM 14121	72.1343
							W242	Patiriisocius marinistellae	JCM 33344	71.0277
							W242	Patiriisocius marinus	KCTC 32322T	70.4276
							W242	Aquimarina celericrescens	NS08	66.3951
							W242	Psychroserpens magnus	DSM 26283	65.8859
							W242	'Hanstruepera marina'	NBU2968	65.7938
							W242	Mesonia algae	DSM 15361	65.7526
							W242	Mesoflavibacter zeaxanthinifaciens	DSM 18436	65.7508
							W242	Psychroserpens mesophilus	JCM 13413	65.6815
							W242	Psychroserpens luteolus	XSD401T	65.6397
							W242	Lacinutrix venerupis	DSM 28755	65.6148
							W242	Winogradskyella wandonensis	CECT 8445	65.6009
							W242	Psychroserpens algicola	Dm15	65.537
							W242	Salegentibacter agarivorans	DSM 23515	65.4883
							W242	Salinimicrobium catena	DSM 23553	65.4509
							W242	Winogradskyella ouciana	ZXX205	65.4483
							W242	Salinimicrobium marinum	KCTC12719	65.434
							W242	Salegentibacter mishustinae	KCTC 12263	65.4034
							W242	Salegentibacter mishustinae	DSM 23404	65.3956
							W242	Salegentibacter salegens	DSM 5424	65.3674
							W242	Salegentibacter echinorum	DSM 24579	65.3574
							W242	Mesonia oceanica	ISS653	65.3471
							W242	Zunongwangia profunda	SM-A87	65.3332
							W242	Salegentibacter salarius	DSM 23401	65.2893
							W242	Psychroserpens jangbogonensis	PAMC 27130	65.2807
							W242	Winogradskyella echinorum	KCTC 22026	65.252
							W242	Winogradskyella echinorum	KCTC22026T	65.252
							W242	Winogradskyella epiphytica	KCTC 12220	65.2381
							W242	Salegentibacter maritimus	F63223T	65.1885
							W242	Winogradskyella litoriviva	KMM 6491	65.182
							W242	Joostella marina	DSM 19592	65.1705
							W242	Salinimicrobium nanhaiense	J15B81-2 T	65.1466
							W242	Zunongwangia atlantica	22II14-10F7	65.1256
							W242	Olleya sediminilitoris	YSTF-M6T	65.1081
							W242	Christiangramia lutea	YJ019	65.0879
							W242	Salegentibacter salinarum	DSM 23400	65.0675
							W242	Winogradskyella endarachnes	HL2-2	65.0375
							W242	Zunongwangia pacifica	MCCC M21534	65.0235
							W242	Winogradskyella maritima	CECT 8979	65.013
							W242	Christiangramia aestuarii	BS12	64.9792
							W242	Salinimicrobium tongyeongense	HN-2-9-2T	64.9617
							W242	Winogradskyella eckloniae	EC29	64.9584
							W242	Winogradskyella tangerina	M1309	64.9582
							W242	Christiangramia gaetbulicola	DSM 23082	64.9443
							W242	Christiangramia forsetii	CGMCC 1.15422	64.9063
							W242	Christiangramia bathymodioli	BOM4	64.9058
							W242	Zunongwangia endophytica	CECT 9128	64.8652
							W242	Christiangramia forsetii	KT0803	64.8631
							W242	Salinimicrobium profundisediminis	MT39	64.8567
							W242	Winogradskyella eximia	CECT 7946	64.832
							W242	Christiangramia flava	CGMCC 1.12375	64.822
							W242	'Salinimicrobium sediminilitoris'	ASW11-47	64.8147
							W242	Winogradskyella thalassocola	DSM 15363	64.8115
							W242	Gramella oceanisediminis	GC03-9	64.8112
							W242	Salinimicrobium oceani	J15B91	64.7943
							W242	Algibacter wandonensis	CECT8301	64.7881
							W242	Christiangramia portivictoriae	DSM 23547	64.7639
							W242	Costertonia aggregata	KCCM42265	64.7225
							W242	Antarcticibacterium arcticum	KCCM 43316	64.7222
							W242	Salinimicrobium xinjiangense	DSM 19287	64.6946
							W242	Spongiivirga citrea	KCTC 32990	64.6718
							W242	Algibacter lectus	DSM 15365	64.6165
							W242	Euzebyella saccharophila	KCTC 22655	64.409
							W242	Muricauda onchidii	XY-359T	64.3933
							W242	Muricauda lutimaris	KCTC22173	64.3883
							W242	Muricauda zhangzhouensis	DSM 25030	64.3589
							W242	'Muricauda yonaguniensis'	334s03	64.3071
							W242	Pricia antarctica	DSM 23421	64.2798
							W242	Muricauda abyssi	W52T	64.2671
							W242	'Muricauda okinawensis'	81s02	64.2653
							W242	Muricauda aurantiaca	HME9304	64.2449
							W242	Muricauda nanhaiensis	SM1704	64.2435
							W242	Muricauda oceanensis	40DY170	64.2332
							W242	Maribacter vaceletii	DSM 25230	64.2273
							W242	Zobellia uliginosa	DSM 2061	64.2262
							W242	Zobellia roscoffensis	Asnod1-F08	64.2231
							W242	Kriegella aquimaris	DSM 19886	64.2085
							W242	Zobellia galactanivorans	Dsij	64.1961
							W242	Muricauda antarctica	DSM 26351	64.1862
							W242	Pseudozobellia thermophila	DSM 19858	64.1779
							W242	Muricauda aequoris	NH166	64.1625
							W242	Maribacter arenosus	CAU 1321	64.1537
							W242	Muricauda koreensis	ECD12	64.146
							W242	Maribacter cobaltidurans	B1	64.1303
							W242	Muricauda maritima	72	64.1212
							W242	Arenibacter arenosicollis	BSSL- BM3T	64.1079
							W242	Zobellia barbeyronii	KMM 6746	64.0884
							W242	Maribacter cobaltidurans	CGMCC 1.15508	64.0852
							W242	Muricauda algicola	AsT0115T	64.067
							W242	Muricauda spongiicola	2012CJ35-5	64.0644
							W242	Maribacter algicola	PoM-212	64.0602
							W242	Zobellia amurskyensis	KMM 3526T	64.0499
							W242	'Aggregatimonas sangjinii'	F202Z8	64.0209
							W242	Zobellia laminariae	KMM3676T	64.0101
							W242	Zobellia nedashkovskayae	Asnod2-B07-B	63.9697
							W242	Maribacter aquivivus	DSM 16478	63.9232
							W242	Maribacter spongiicola	DSM 25233	63.9039
							W242	Croceivirga radicis	HSG9T	63.8311
							W242	Ulvibacterium marinum	KCTC 52639	63.7861
							W242	Flavobacterium keumense	K3R-10	63.7743
							W242	'Aurantibacter crassamenti'	KCTC 52207	63.6991
							W242	Croceivirga lutea	CSW06	63.6827
							W242	Croceivirga lutea	CGMCC 1.15761	63.6475
							W242	Croceitalea dokdonensis	DOKDO 023	63.5958
							W242	Tenacibaculum adriaticum	DSM 18961	63.1917
							W242	Tenacibaculum mesophilum	DSM 13764	63.1279
							W242	Tenacibaculum discolor	DSM 18842	63.0594
[truncated: 864 more rows]

## Sheet: Table S6
			Sugars																						Organic acids											Aminoacids
Strain	C+	C-	D-ribose	D-xylose	L-arabinose	D-glucose	D-fructose	D-mannose	D-trehalose	L-rhamnose	Maltose	Cellobiose	Lactose	Sucrose	Melibiose	N-acetyl glucosamine	Glicerol	D-mannitol	D-sorbitol	D-gluconate	D-glucuronate	D-galacturonate	salicilin	amigdalin	Acetate	Pyruvate	Propionate	Butyrate	Citrate	2-cetoglutarate	Succinate	Fumarate	Malate	Lactate	3-hydroxybutirate	L-Leu	L-Arg	L-Ser	L-Ala	L-Glu	L-Asp	L-Tir	L-His	L-Citrulline	L-Ornitine	GABA	L-Thr
Tropicimonas omnivorans F158T	+	w	+	+	+	+	-	+	+	+	+	+	+	+	+	+	+	+	-	-	+	-	NT	NT	+	+	-	-	+	+	+	+	+	+	-	-	-	+	+	+	+	-	-	-	-	+	-
Stakelama saccharohpila W311T	+	-	-	+	+	+	+	+	+	+	+	+	+	+	+	-	-	-	-	-	+	+	NT	NT	w	-	-	-	-	-	-	+	+	-	-	-	-	-	+	+	-	+	-	-	-	-	-
Croceicoccus esteveae F390T	+	-	-	-	-	-	-	-	-	-	-	-	-	-	-	-	-	-	-	-	-	-	NT	NT	-	-	-	-	-	-	-	-	-	-	-	-	-	-	-	-	-	-	-	-	-	-	-
Banduia mediterranea W345T	+	w	-	-	-	-	-	-	-	-	+	-	-	-	-	+	-	-	-	-	-	-	NT	NT	w	-	-	+	-	-	-	-	-	-	w	-	-	-	-	-	-	-	-	w	-	-	-
Spectribacter acetivorans P385T	+	w	-	-	-	-	-	-	w	w	w	-	w	+	w	+	+	w	w	w	-	-	NT	NT	+	+	-	-	w	w	w	w	w	w	+	-	+	-	w	+	+	-	+	+	+	w	-
Sprectribacter hydrogenooxidans W335T	-	-	-	-	-	-	-	-	w	w	-	-	-	-	w	+	w	w	w	w	-	-	NT	NT	+	+	-	-	w	w	w	w	+	+	+	-	+	-	w	+	w	-	-	w	+	w	-
Glaciecola petra P117T	-	-	-	-	-	-	-	-	-	-	-	-	-	-	-	-	-	-	-	-	-	-	NT	NT	-	-	-	-	-	w	w	w	w	-	w	-	-	-	-	-	-	-	-	w	-	-	-
Brumicola blandensis W364	w	-	-	-	-	-	-	-	-	-	-	+	-	-	+	-	w	w	w	w	-	-	NT	NT	+	+	-	+	+	+	+	+	-	+	+	-	+	+	-	w	w	-	+	+	+	w	w
Brumicola blandensis W409T	+	-	-	-	w	-	-	-	-	-	-	-	w	w	-	-	w	w	w	w	-	-	NT	NT	w	+	w	w	+	+	+	+	+	+	+	-	+	+	-	-	w	-	+	+	w	w	w
Thalassotalea castellviae W431T	+	-	-	-	-	-	w	-	-	-	-	-	-	-	-	-	-	-	-	-	-	-	NT	NT	-	+	+	-	-	-	-	-	-	-	-	-	-	-	-	-	-	-	-	-	-	-	-
Patiriisocius hiemis W242T	-	+	-	-	-	-	-	-	-	-	-	-	-	-	-	-	-	-	-	-	-	-	NT	NT	w	-	-	-	-	-	-	-	-	-	-	-	+	-	-	-	-	-	-	-	-	-	-
Urechidicola vernalis P050T	-	-	-	-	-	-	-	-	-	-	-	-	-	-	-	-	-	-	-	-	-	-	NT	NT	-	-	-	-	-	-	-	-	-	-	-	-	-	-	-	-	-	-	-	-	-	-	-
Microcosmobacter mediterraneus W332T	-	-	-	-	-	-	-	-	-	-	-	-	-	-	-	-	-	-	-	-	-	-	NT	NT	-	-	-	-	-	-	-	-	-	-	-	-	-	-	-	-	-	-	-	-	-	-	-
Asprobacillus argos S356T	w	-	-	-	-	-	-	-	-	-	-	-	-	-	-	-	-	-	-	-	-	-	-	-	-	-	-	-	-	-	-	-	-	-	-	-	-	-	-	-	-	-	-	-	-	-	-
Autumnicola tepida F363T	-	w	-	-	-	-	-	-	+	-	+	+	+	+	+	+	-	-	-	+	-	-	NT	NT	-	-	-	-	-	-	-	-	-	-	-	-	-	-	-	-	-	-	-	-	-	-	-
Autumnicola musiva F117T	+	w	-	-	-	-	-	-	+	+	-	+	+	+	-	+	-	-	-	-	-	-	NT	NT	-	-	-	-	-	-	-	-	-	-	-	-	-	-	-	+	-	-	-	-	-	-	-
Autumnicola patrickiae F188T	+	w	-	-	-	-	-	-	+	-	-	-	-	-	-	-	-	-	-	-	-	-	NT	NT	-	-	-	-	-	-	-	-	-	-	-	-	-	-	-	-	-	-	-	-	-	-	-
Autumnicola edwardsiae F297T	+	w	-	-	-	-	-	-	-	-	-	-	w	-	-	-	-	-	-	-	-	-	NT	NT	-	-	-	-	-	-	-	-	-	-	-	-	-	-	-	-	-	-	-	-	-	-	-
Autumnicola lenta F260T	w	-	-	-	-	-	-	-	-	-	-	-	-	-	-	-	-	-	-	-	-	-	NT	NT	-	-	-	-	-	-	-	-	-	-	-	-	-	-	-	-	-	-	-	-	-	-	-
Autumnicola psychrophila F225T	+	w	-	-	-	-	-	-	+	-	+	-	+	-	-	-	-	-	-	-	-	-	NT	NT	-	-	-	-	-	-	-	-	-	-	-	-	-	-	-	-	-	-	-	-	-	-	-
Croceitalea rosinachiae F388T	-	-	-	-	-	-	-	-	-	-	-	-	+	-	-	-	-	-	-	-	-	-	NT	NT	-	-	-	-	-	-	-	-	-	-	-	-	-	-	-	-	-	-	-	-	-	-	-
Croceitalea vernalis P007T	-	-	-	-	-	-	-	-	-	-	-	-	-	-	-	-	-	-	-	-	-	-	NT	NT	-	-	-	-	-	w	-	-	-	-	-	-	-	-	-	-	-	-	-	-	-	-	-
Croceitalea vernalis P059	-	-	-	-	-	-	-	-	-	-	-	-	-	-	-	-	-	-	-	-	-	-	NT	NT	-	-	-	-	-	w	-	-	-	-	-	-	-	-	-	-	-	-	-	-	-	-	-
Pricia mediterranea S334T	-	-	-	-	-	-	-	w	w	w	w	-	w	-	-	-	-	w	-	w	-	-	w	w	-	-	-	-	-	-	-	w	-	-	w	-	w	-	-	-	-	-	-	-	w	-	-
Rubrivirga litoralis F394T	-	-	-	-	-	-	-	-	-	-	-	-	-	-	-	-	-	-	-	-	-	-	NT	NT	-	-	-	-	-	-	-	-	-	-	-	-	-	-	-	-	-	-	-	-	-	-	-
Rubrivirga litoralis S365	-	-	-	-	-	-	-	-	-	-	-	-	-	-	-	-	-	-	-	-	-	-	-	-	-	-	-	-	-	-	-	-	-	-	-	-	-	-	-	-	-	-	-	-	-	-	-

## Sheet: Table S7
Strain	polar lipids	main respiratory quinone	gld genes
Tropicimonas omnivorans F158T	DPG, PG, PC	Q10	no
Stakelama saccharohpila W311T	DPG, PG, PI	Q10	no
Croceicoccus esteveae F390T	PE, DPG, PG, PI	Q10	no
Banduia mediterranea W345T	PE, DPG, PG	Q8	gldF & gldA
Spectribacter acetivorans P385T	PE, DPG, PG	Q8	gldF & gldA
Sprectribacter hydrogenooxidans W335T	PE, DPG, PG	Q8	gldF & gldA
Glaciecola petra P117T	PE, PG	Q8	gldF & gldA
Brumicola blandensis W364	PE, PG	Q8	no
Brumicola blandensis W409T	PE, PG	Q8	no
Thalassotalea castellviae W431T	PE, PG	Q8	gldF & gldA
Patiriisocius hiemis W242T	PE	MK6	yes (all)
Urechidicola vernalis P050T	PE	MK6	yes (all except gldI and gldH)
Microcosmobacter mediterraneus W332T	PE	MK6	yes (all except gldI and gldH)
Asprobacillus argos S356T	PE	MK6	yes (all except gldI and gldH)
Autumnicola tepida F363T	PE	MK6	yes (all)
Autumnicola musiva F117T	PE	MK6	yes (all)
Autumnicola patrickiae F188T	PE	MK6	yes (all)
Autumnicola edwardsiae F297T	PE	MK6	yes (all)
Autumnicola lenta F260T	PE	MK6	yes (all)
Autumnicola psychrophila F225T	PE	MK6	yes (all)
Croceitalea rosinachiae F388T	PE	MK6	yes (all except gldI)
Croceitalea vernalis P007T	PE	MK6	yes (all except gldI)
Croceitalea vernalis P059	PE	MK6	yes (all except gldI)
Pricia mediterranea S334T	PE, DPG	MK6	yes (all)
Rubrivirga litoralis F394T	PE, PG	MK7	no
Rubrivirga litoralis S365	PE, PG	MK7	no

## Sheet: Table S8
	Group	Alphaproteobacteria									Gammaproteobacteria																	Flavobacteriaceae
	Strain	F158T	1	2	W311T	3	4	F390T	5	6	W345T	7	8	P385T	W335T	9	10	P117T	11	12	W364	W409T	13	14	W431T	15	16	W242T	17	18	P050T	19	W332T	20	21	S356T	22	23	F363T	F117T	F188T	F297T	F260T	F225T	24	25	26	27	F388T
	G+C content (mol%)	66.9	66.5	68.5	65.8	66	64.1	60.7	63.24	71.5	64	63.3	63.6	67.5	65.6	69.5	63.5	39.9	45.1	43.2	42.6	42.6	44	40	37.2	41.3	42	33.7	33.4	33.3	33.5	30.4	32.5	34.6	33.6	35.2	29.7	30.6	40	38.3	38.4	38.9	38.6	38.4	37.5	39.2	37.5	41	36.4
	Major respiratory quinones	Q10	Q10	Q10	Q10	Q10	Q10	Q10	Q10	Q10	Q8	Q8	Q8	Q8	Q8	Q8	Q8	Q8	NT	Q8	Q8	Q8	NT	NT	Q8	Q8	Q8	MK6	MK6	MK6	MK6	MK6	MK6	MK6	MK6	MK6	MK6	MK6	MK6	MK6	MK6	MK6	MK6	MK6	NT	NT	MK6	MK6	MK6
	Major polar lipids	PG,DPG,PC	PG,DPG,PC	PG,DPG,PC	PD,DPG,PI	PE,PG,DPG	PE,PG,DPG,PC	PE,PG,DPG,PI	PE,PG,DPG	PG,PC	PE,PG,DPG	PE,PG,DPG	PE,PG	PE,PG,DPG	PE,PG,DPG	PE,PG,DPG,PC	NT	PE,PG	NT	PE,PG	PE,PG	PE,PG	NT	NT	PE,PG	PE,PG	NT	PE	PE	PE	PE	PE	PE	PE	PE	PE	PE	PE	PE	PE	PE	PE	PE	PE	NT	NT	NT	NT	PE
	Motility	-	+	-	-	+	-	-	-	+	-	+	+	-	-	+	+	-	+	+	+	-	+	+	+	+	+	-	-	-	-	-	-	-	-	-	-	-	-	-	-	-	-	-	-	-	-	-	-
	Catalase	+	-	+	+	+	+	+	+	+	+	+	+	+	+	+	+	+	+	-	+	+	+	+	+	+	+	+	+	+	-	-	+	+	+	+	+	+	+	+	+	+	+	+	+	+	+	+	+
	Oxidase	+	+	+	+	-	-	+	-	-	+	+	+	+	+	-	+	+	+	+	+	+	+	+	+	+	+	+	+	+	+	-	+	+	+	+	+	+	+	+	+	+	+	+	+	+	+	+	+
	Temperature range (ºC)	15-37	10-46	15-42	15-37	5-37	20-45	15-28	5-45	4-42	15-37	18-37	4-37	15-37	15-37	15-40	10-40	15-28	15-25	15-45	4-37	4-37	15-30	10-20	4-37	10-37	15-40	15-37	4-30	4-35	4-28	4-30	28	4-33	4-37	15-28	4-25	0-45	15-40	15-37	4-37	15-28	15-28	4-37	4-36	4-41	4-41	NT	28
	Salinity range (%)a	0.5-12	1-6	0-8	0.5-4	0-5	0.5-11	0.5-5	0-12	0-10	0.5-5	0.5-12	0-12	1.5-11	0.5-10	6-29	5-25	3-4	NT	0-6	2-9	2-9	2-9	NT	1.5-8	0-6	1-8	2-8	0.5-5	0.5-5	3-4	1-5	3-4	1-8	1-6	1.5-3	0.5-6	2-10	0.5-4	0.5-7	1.5-11	1-11	1.5-11	0.5-11	1-18	1-18	2-15	5-20	2-5
Hydrolysis	Casein	-	NT	NT	-	NT	+	-	NT	+	-	NT	NT	-	-	-	-	NG	NT	NT	+	+	NT	NT	+	+	+	+	NT	+	-	-	+	-	+	NG	NT	NT	+	w	-	-	+	+	+	+	+	-	NG
	Starch	w	NT	NT	-	-	-	w	NT	+	-	NT	NT	-	-	-	-	NG	-	NT	+	+	NT	+	+	-	-	-	NT	+	+	+	-	-	-	+	+	NT	w	w	w	w	w	w	+	+	+	+	NG
	Alginate	-	NT	NT	w	NT	NT	-	NT	NT	-	NT	NT	-	-		NT	+	NT	NT	+	-	NT	NT	-	NT	-	-	NT	NT	-	NT	-	NT	NT	NT	NT	NT	-	-	-	-	-	-	+	+	NT	NT	+
	Tween-80	-	NT	NT	+	-	+	NG	NT	+	-	+	+	NG	NG	+	NT	NG	-	NT	NG	NG	NT	NT	NG	+	NT	NG	NT	NT	NG	+	NG	-	-	NG	+	NT	+	NG	NG	NG	NG	NG	+	+	w	+	NG
	DNA	-	NT	NT	-	NT	-	-	NT	NT	-	NT	NT	-	NG		-	NG	NT	NT	+	+	NT	NT	NG	NT	+	+	NT	NT	NG	+	NG	-	+	NT	NT	NT	+	+	+	+	+	+	-	+	+	+	NG
	Cellulose	-	NT	NT	-	NT	NT	-	NT	NT	-	NT	NT	-	-	-	NT	-	NT	NT	-	-	NT	NT	-	NT	-	-	NT	+	-	NT	-	-	-	-	NT	NT	-	-	-	-	-	-	-	-	NT	NT	-
Assimilation	D-ribose	+	NT	NT	-	NT	NT	-	-	NT	-	-	NT	-	-	NT	+	-	NT	NT	-	-	NT	NT	-	NT	-	-	NT	NT	-	NT	-	NT	NT	-	-	NT	-	-	-	-	-	-	NT	NT	NT	NT	-
	D-xylose	+	NT	+	+	+	-	-	-	-	-	-	-	-	-	NT	-	-	NT	NT	-	-	NT	NT	-	-	-	-	NT	NT	-	NT	-	NT	NT	-	-	NT	-	-	-	-	-	-	NT	NT	-	-	-
	L-arabinose	+	+	NT	+	NT	-	-	-	-	-	-	+	-	-	+	+	-	NT	NT	-	w	+	NT	-	-	NT	-	+	NT	-	-	-	-	-	-	-	-	-	-	-	-	-	-	-	NT	NT	-	-
	D-glucose	+	+	+	+	w	+	-	-	NT	-	-	-	-	-	+	-	-	NT	+	-	-	-	NT	-	+	+	-	+	+	-	-	-	+	+	-	-	-	-	-	-	-	-	-	+	+	NT	-	-
	D-fructose	-	+	-	+	-	+	-	-	-	-	-	-	-	-	+	-	-	NT	+	-	-	NT	NT	w	-	-	-	NT	+	-	NT	-	NT	NT	-	-	NT	-	-	-	-	-	-	NT	NT	-	-	-
	D-mannose	+	+	-	+	NT	-	-	-	+	-	-	-	-	-	NT	-	-	NT	-	-	-	+	NT	-	+	-	-	+	+	-	-	-	+	+	-	-	-	-	-	-	-	-	-	+	+	-	-	-
	D-trehalose	+	+	NT	+	+	+	-	-	NT	-	-	NT	w	w	NT	+	-	NT	+	-	-	NT	NT	-	+	-	-	NT	+	-	NT	-	NT	NT	-	-	NT	+	+	+	-	-	+	NT	-	-	-	-
	L-rhamnose	+	NT	NT	+	NT	-	-	-	-	-	-	NT	w	w	+	+	-	NT	+	-	-	NT	NT	-	NT	-	-	NT	+	-	NT	-	NT	NT	-	-	NT	-	+	-	-	-	-	NT	NT	NT	-	-
	Maltose	+	+	-	+	+	-	-	-	+	+	-	NT	w	-	+	-	-	NT	-	-	-	+	NT	-	+	NT	-	+	+	-	-	-	NT	-	-	-	-	+	-	-	-	-	+	NT	NT	-	NT	-
	Cellobiose	+	+	NT	+	NT	+	-	-	-	-	-	NT	-	-	+	-	-	NT	NT	+	-	NT	NT	-	-	-	-	NT	NT	-	NT	-	NT	NT	-	-	NT	+	+	-	-	-	-	NT	NT	-	-	-
	Lactose	+	NT	-	+	w	-	-	-	-	-	-	NT	w	-	+	-	-	NT	+	-	w	NT	NT	-	NT	-	-	NT	NT	-	NT	-	-	NT	-	-	NT	+	+	-	w	-	+	+	+	NT	+	+
	Sucrose	+	+	NT	+	w	-	-	-	+	-	-	-	+	-	+	-	-	NT	-	-	w	-	NT	-	+	NT	-	-	+	-	NT	-	-	NT	-	-	NT	+	+	-	-	-	-	+	+	NT	+	-
	Melibiose	+	+	+	+	NT	-	-	-	NT	-	-	NT	w	w	NT	-	-	NT	+	+	-	NT	NT	-	NT	NT	-	NT	+	-	NT	-	NT	NT	-	-	NT	+	-	-	-	-	-	NT	-	NT	NT	-
	N-acetylglucosamine	+	NT	NT	-	NT	NT	-	-	NT	+	-	NT	+	+	NT	NT	-	NT	NT	-	-	+	NT	-	NT	NT	-	NT	+	-	-	-	NT	-	-	-	-	+	+	-	-	-	-	NT	NT	NT	NT	-
	Glycerol	+	+	NT	-	+	NT	-	-	+	-	-	NT	+	w	+	+	-	-	-	w	w	NT	+	-	NT	NT	-	NT	-	-	NT	-	NT	NT	-	-	NT	-	-	-	-	-	-	NT	-	NT	-	-
	D-mannitol	+	+	NT	-	+	NT	-	-	-	-	-	-	w	w	NT	-	-	NT	-	w	w	-	NT	-	NT	-	-	NT	+	-	-	-	-	-	-	-	-	-	-	-	-	-	-	-	-	NT	NT	-
	D-sorbitol	-	+	+	-	+	NT	-	-	NT	-	-	NT	w	w	NT	NT	-	NT	-	w	w	NT	NT	-	NT	-	-	NT	+	-	NT	-	-	NT	-	-	NT	-	-	-	-	-	-	-	-	NT	NT	-
	D-gluconate	-	NT	+	-	+	NT	-	-	-	-	-	NT	w	w	NT	-	-	NT	+	w	w	+	NT	-	NT	NT	-	-	NT	-	-	-	NT	-	-	-	-	+	-	-	-	-	-	NT	+	NT	+	-
	D-glucuronate	+	NT	NT	+	NT	-	-	-	NT	-	-	NT	-	-	NT	NT	-	NT	NT	-	-	NT	NT	-	NT	NT	-	NT	-	-	NT	-	NT	NT	-	+	NT	-	-	-	-	-	-	NT	-	NT	NT	-
	D-galacturonate	-	NT	NT	+	NT	+	-	-	NT	-	-	NT	-	-	NT	NT	-	NT	NT	-	-	NT	NT	-	NT	NT	-	NT	NT	-	NT	-	NT	NT	-	-	NT	-	-	-	-	-	-	NT	-	NT	NT	-
	Salicilin	NT	NT	NT	NT	NT	NT	NT	NA	NT	NT	NA	NT	NT	NT	NT	NT	NT	NT	NT	NT	NT	NT	NT	NT	NT	NT	NT	NT	NT	NT	NT	NT	NT	NT	-	-	NT	NT	NT	NT	NT	NT	NT	NT	NT	NT	NT	NT
	Amigdalin	NT	NT	NT	NT	NT	NT	NT	NA	NT	NT	NA	NT	NT	NT	NT	NT	NT	NT	NT	NT	NT	NT	NT	NT	NT	NT	NT	NT	NT	NT	NT	NT	NT	NT	-	-	NT	NT	NT	NT	NT	NT	NT	NT	NT	NT	NT	NT
	Acetate	+	-	+	w	+	+	-	-	+	w	-	+	+	+	NT	NT	-	-	+	+	w	NT	+	-	+	+	w	+	+	-	NT	-	NT	NT	-	-	NT	-	-	-	-	-	-	NT	-	-	NT	-
	Pyruvate	+	NT	+	-	NT	NT	-	-	+	-	-	+	+	+	NT	NT	-	-	NT	+	+	NT	+	+	+	NT	-	NT	NT	-	NT	-	NT	NT	-	-	NT	-	-	-	-	-	-	NT	NT	-	+	-
	Propionate	-	-	+	-	NT	NT	-	-	NT	-	+	+	-	-	NT	NT	-	NT	+	-	w	NT	NT	+	NT	NT	-	-	+	-	NT	-	NT	NT	-	-	NT	-	-	-	-	-	-	NT	+	NT	NT	-
	Butyrate	-	NT	NT	-	NT	NT	-	-	NT	+	-	NT	-	-	NT	NT	-	-	NT	+	w	NT	+	-	NT	NT	-	NT	NT	-	NT	-	NT	NT	-	-	NT	-	-	-	-	-	-	NT	NT	NT	NT	-
	Citrate	+	-	NT	-	-	NT	-	-	-	-	-	NT	w	w	NT	NT	-	NT	-	+	+	-	NT	-	-	-	-	-	NT	-	-	-	-	-	-	-	+	-	-	-	-	-	-	-	-	-	NT	-
	2-ketoglutarate	+	NT	NT	-	NT	NT	-	-	NT	-	-	NT	w	w	NT	NT	w	NT	-	+	+	NT	NT	-	NT	NT	-	NT	-	-	NT	-	NT	NT	-	+	NT	-	-	-	-	-	-	NT	+	NT	NT	-
	Succinate	+	-	+	-	NT	NT	-	-	+	-	-	NT	w	w	NT	NT	w	+	NT	+	+	NT	-	-	-	w	-	NT	-	-	NT	-	NT	NT	-	-	NT	-	-	-	-	-	-	NT	+	-	-	-
	Fumarate	+	NT	NT	+	NT	-	-	-	NT	-	-	NT	w	w	NT	NT	w	+	NT	+	+	NT	-	-	NT	NT	-	-	NT	-	NT	-	NT	NT	-	-	NT	-	-	-	-	-	-	NT	NT	NT	+	-
	Malate	+	NT	+	+	w	-	-	-	+	-	-	NT	w	+	NT	+	w	+	NT	-	+	-	-	-	-	NT	-	+	NT	-	-	-	NT	-	-	+	-	-	-	-	-	-	-	NT	NT	+	NT	-
	Lactate	+	+	NT	-	NT	NT	-	-	+	-	-	-	w	+	NT	NT	-	NT	-	+	+	NT	+	-	NT	NT	-	NT	+	-	NT	-	NT	NT	-	-	NT	-	-	-	-	-	-	NT	+	NT	NT	-
	3-hydroxybutyrate	-	NT	NT	-	NT	NT	-	-	NT	w	-	NT	+	+	NT	NT	w	NT	+	+	+	NT	NT	-	NT	NT	-	NT	NT	-	NT	-	NT	NT	-	-	NT	-	-	-	-	-	-	NT	-	NT	NT	-
	L-leucine	-	-	NT	-	NT	NT	-	-	NT	-	-	NT	-	-	NT	NT	-	NT	NT	-	-	NT	NT	-	NT	NT	-	NT	+	-	NT	-	NT	NT	-	-	NT	-	-	-	-	-	-	NT	-	NT	-	-
	L-arginine	-	NT	NT	-	NT	NT	-	-	-	-	-	NT	+	+	NT	NT	-	NT	+	+	+	NT	NT	-	NT	-	+	NT	NT	-	NT	-	NT	NT	-	-	NT	-	-	-	-	-	-	NT	NT	NT	+	-
	L-serine	+	+	+	-	NT	NT	-	-	NT	-	-	NT	-	-	NT	NT	-	NT	NT	+	+	NT	NT	-	NT	NT	-	NT	-	-	NT	-	NT	NT	-	-	NT	-	-	-	-	-	-	NT	-	NT	-	-
	L-alanine	+	+	NT	+	NT	-	-	-	NT	-	-	NT	w	w	NT	NT	-	NT	-	-	-	NT	NT	-	NT	NT	-	NT	NT	-	NT	-	NT	NT	-	-	NT	-	-	-	-	-	-	NT	-	NT	-	-
	L-glutamate	+	+	+	+	NT	+	-	-	+	-	-	-	+	+	+	NT	-	-	+	w	-	NT	+	-	-	NT	-	NT	-	-	NT	-	NT	NT	-	-	NT	-	+	-	-	-	-	NT	NT	-	NT	-
	L-aspartate	+	NT	NT	-	NT	NT	-	-	-	-	-	NT	+	w	NT	NT	-	NT	-	w	w	NT	NT	-	NT	NT	-	NT	-	-	NT	-	NT	NT	-	-	NT	-	-	-	-	-	-	NT	+	NT	NT	-
	L-tirosine	-	NT	NT	+	NT	-	-	-	NT	-	-	NT	-	-	NT	NT	-	NT	NT	-	-	NT	-	-	NT	+	-	NT	NT	-	NT	-	NT	NT	-	-	NT	-	-	-	-	-	-	NT	NT	NT	-	-
	L-histidne	-	-	NT	-	NT	NT	-	-	NT	-	-	NT	+	-	NT	NT	-	NT	-	+	+	NT	NT	-	NT	NT	-	NT	+	-	NT	-	NT	NT	-	-	NT	-	-	-	-	-	-	NT	-	NT	-	-
	L-citrulline	-	NT	NT	-	NT	NT	-	-	NT	w	-	NT	+	w	NT	NT	w	NT	NT	+	+	NT	NT	-	NT	NT	-	NT	NT	-	NT	-	NT	NT	-	-	NT	-	-	-	-	-	-	NT	NT	NT	NT	-
	L-ornitine	-	NT	NT	-	NT	NT	-	-	NT	-	-	NT	+	+	NT	NT	-	NT	NT	+	w	NT	NT	-	NT	-	-	NT	-	-	NT	-	NT	NT	-	-	NT	-	-	-	-	-	-	NT	-	NT	+	-
	GABA	+	NT	NT	-	NT	NT	-	-	NT	-	-	NT	w	w	NT	NT	-	NT	-	w	w	NT	NT	-	NT	NT	-	NT	NT	-	NT	-	NT	NT	-	-	NT	-	-	-	-	-	-	NT	-	NT	NT	-
	L-threonine	-	-	NT	-	NT	NT	-	-	NT	-	-	NT	-	-	+	NT	-	NT	NT	w	w	NT	NT	-	NT	NT	-	NT	-	-	NT	-	NT	NT	-	-	NT	-	-	-	-	-	-	NT	+	NT	-	-
API 20NEb	NO2	-	NT	+	-	+	-	-	-	NT	-	+	NT	-	-	-	-	-	NT	+	-	-	+	NT	+	+	+	-	-	-	-	+	-	-	-	NT	NA	NA	-	-	-	-	-	-	-	+	-	+	-
	N2	-	NT	-	-	NT	-	-	-	NT	-	-	NT	-	-	-	-	-	NT	NT	-	-	-	NT	-	NT	NT	-	NT	NT	-	-	-	NT	-	NT	NA	NA	-	-	-	-	-	-	NT	NT	NT	NT	-
	TRP (indole formation)	-	NT	-	-	NT	-	-	-	NT	-	-	NT	-	-	-	-	-	NT	-	-	-	-	NT	-	NT	-	-	-	NT	-	-	-	-	-	NT	NA	NA	-	-	-	-	-	-	-	NT	NT	NT	-
	GLU (glucose fermentation)	-	NT	-	-	NT	-	-	-	NT	-	-	NT	-	-	-	-	-	NT	NT	-	-	-	NT	-	NT	NT	-	NT	NT	-	-	-	NT	-	NT	NA	NA	-	-	-	-	-	-	NT	NT	NT	NT	-
	ADH (arginine dihydrolase)	-	NT	-	-	NT	-	-	-	NT	-	-	NT	-	-	-	-	-	NT	NT	-	-	-	NT	-	NT	-	-	-	NT	-	-	-	NT	-	NT	NA	NA	-	-	-	-	-	-	NT	NT	NT	NT	-
	URE (urease)	-	NT	+	-	NT	+	-	-	NT	-	-	NT	-	-	-	-	-	NT	-	-	-	-	NT	-	NT	-	-	-	NT	-	-	-	NT	-	NT	NA	NA	-	-	-	-	-	-	-	-	-	-	-
	ESC (aesculin hydrolysis)	-	NT	+	+	NT	-	-	+	+	-	-	NT	-	-	-	-	+	+	+	+	+	-	-	+	+	+	-	-	-	-	-	-	NT	+	NT	NA	NA	+	+	+	+	+	+	NT	NT	+	+	+
	GEL (gelatin hydrolysis)	-	NT	-	-	NT	-	-	+	+	-	+	-	-	-	-	-	-	NT	+	+	-	+	NT	+	+	NT	+	+	-	-	-	-	+	+	NT	NA	NA	+	-	-	-	-	-	+	+	-	+	-
	PNPG (β-galactosidase)	-	NT	-	-	NT	-	-	-	NT	-	-	NT	-	-	-	-	+	+	NT	+	+	-	+	-	NT	+	-	-	-	-	-	-	-	+	NT	NA	NA	+	-	+	-	-	+	+	+	-	+	+
	GLU (glucose assimilation)	+	NT	-	+	NT	-	+	-	NT	+	-	NT	+	-	+	-	+	NT	NT	+	-	-	NT	+	NT	+	+	+	+	+	-	+	+	+	NT	NA	NA	+	+	+	+	+	+	NT	NT	NT	NT	-
	ARA (arabinose assimilation)	+	NT	-	+	NT	-	+	+	NT	+	-	NT	+	+	+	-	+	NT	NT	+	+	+	NT	+	-	NT	+	+	NT	+	-	+	-	-	NT	NA	NA	+	+	+	+	+	+	NT	NT	NT	NT	-
	MNB (mannose assimilation)	+	NT	-	+	NT	-	+	-	NT	+	-	NT	+	+	-	-	+	NT	NT	+	+	+	NT	+	+	+	+	+	+	+	-	+	+	+	NT	NA	NA	+	+	+	+	+	+	NT	NT	NT	NT	+
	MAN (mannitol assimilation)	+	NT	-	+	NT	-	+	-	NT	+	-	NT	+	+	-	-	+	NT	NT	+	+	-	NT	+	NT	+	+	NT	+	+	-	+	-	-	NT	NA	NA	+	+	+	+	+	+	NT	NT	NT	NT	+
	NAG (n-acetyl-glucosamine assimilation)	+	NT	-	+	NT	-	+	-	NT	+	-	NT	+	+	-	+	+	NT	+	+	+	+	NT	+	NT	NT	+	NT	+	+	-	+	NT	-	NT	NA	NA	+	+	+	+	+	+	NT	NT	NT	NT	+
	MAL (maltose assimilation)	+	NT	-	+	NT	-	-	+	NT	+	-	NT	+	-	+	-	+	NT	NT	+	+	+	NT	+	+	NT	+	+	+	+	-	+	NT	-	NT	NA	NA	+	+	+	+	+	+	NT	NT	NT	NT	+
	GNT (gluconate assimilation)	+	NT	-	+	NT	-	+	-	NT	+	-	NT	+	+	-	-	+	NT	NT	+	+	+	NT	+	NT	NT	+	-	NT	+	-	+	NT	-	NT	NA	NA	-	+	+	-	+	+	NT	NT	NT	NT	+
	CAP (capric acid assimilation)	+	NT	-	-	NT	-	+	-	NT	+	-	NT	+	-	-	-	+	NT	NT	+	-	-	NT	+	NT	NT	+	NT	NT	+	-	+	NT	-	NT	NA	NA	-	+	+	+	-	-	NT	NT	NT	NT	+
	ADI (adipic acid assimilation)	+	NT	-	+	NT	-	+	-	NT	+	-	NT	+	+	-	-	+	NT	NT	+	+	-	NT	+	NT	NT	+	NT	NT	+	-	+	NT	-	NT	NA	NA	+	+	+	+	+	+	NT	NT	NT	NT	+
	MLT (malate assimilation)	+	NT	-	+	NT	-	+	-	NT	+	-	NT	+	+	-	+	+	NT	NT	+	+	-	NT	+	NT	NT	+	+	NT	+	-	+	NT	-	NT	NA	NA	+	+	+	+	+	+	NT	NT	NT	NT	+
	CIT (citrate assimilation)	-	NT	+	-	NT	-	-	-	NT	-	-	NT	-	-	-	-	-	NT	NT	-	-	-	NT	-	-	-	-	-	NT	-	-	-	-	-	NT	NA	NA	-	+	-	-	+	-	NT	NT	NT	NT	-
	PAC (phenylacetic acid assimilation)	-	NT	-	+	NT	-	+	-	NT	+	-	NT	+	+	-	+	+	NT	NT	+	+	-	NT	-	NT	NT	-	NT	NT	+	-	+	NT	-	NT	NA	NA	+	+	+	+	+	+	NT	NT	NT	NT	+
API ZYM	Alkaline phosphatase	+	NT	+	NT	NA	NA	NT	NA	NA	NT	NA	NA	NT	NT	NA	NA	NT	NA	NA	+	+	+	+	NT	NA	NA	NT	NA	NA	NT	NA	NT	NA	NA	+	+	+	NT	NT	NT	+	NT	NT	+	+	+	NT	+
	Estherase (C4)	-	NT	+	NT	NA	NA	NT	NA	NA	NT	NA	NA	NT	NT	NA	NA	NT	NA	NA	-	-	+	NT	NT	NA	NA	NT	NA	NA	NT	NA	NT	NA	NA	-	+	+	NT	NT	NT	-	NT	NT	NT	-	+	NT	-
	Estherase lipase (C8)	-	NT	+	NT	NA	NA	NT	NA	NA	NT	NA	NA	NT	NT	NA	NA	NT	NA	NA	-	-	+	NT	NT	NA	NA	NT	NA	NA	NT	NA	NT	NA	NA	-	+	+	NT	NT	NT	-	NT	NT	NT	+	+	NT	-
	Lipase (C4)	-	NT	-	NT	NA	NA	NT	NA	NA	NT	NA	NA	NT	NT	NA	NA	NT	NA	NA	-	-	-	NT	NT	NA	NA	NT	NA	NA	NT	NA	NT	NA	NA	-	-	+	NT	NT	NT	-	NT	NT	NT	-	-	NT	-
	Leucine arylamidase	+	NT	+	NT	NA	NA	NT	NA	NA	NT	NA	NA	NT	NT	NA	NA	NT	NA	NA	+	+	+	+	NT	NA	NA	NT	NA	NA	NT	NA	NT	NA	NA	+	+	+	NT	NT	NT	+	NT	NT	NT	+	+	NT	+
	Valine arylamidase	+	NT	-	NT	NA	NA	NT	NA	NA	NT	NA	NA	NT	NT	NA	NA	NT	NA	NA	-	-	-	NT	NT	NA	NA	NT	NA	NA	NT	NA	NT	NA	NA	+	+	+	NT	NT	NT	+	NT	NT	NT	+	+	NT	+
	Cystine arylamidase	-	NT	-	NT	NA	NA	NT	NA	NA	NT	NA	NA	NT	NT	NA	NA	NT	NA	NA	-	-	-	NT	NT	NA	NA	NT	NA	NA	NT	NA	NT	NA	NA	-	+	+	NT	NT	NT	-	NT	NT	NT	-	-	NT	-
	Trypsin	-	NT	-	NT	NA	NA	NT	NA	NA	NT	NA	NA	NT	NT	NA	NA	NT	NA	NA	+	+	+	NT	NT	NA	NA	NT	NA	NA	NT	NA	NT	NA	NA	-	+	+	NT	NT	NT	-	NT	NT	NT	+	-	NT	+
	α-chymotrypsin	-	NT	-	NT	NA	NA	NT	NA	NA	NT	NA	NA	NT	NT	NA	NA	NT	NA	NA	+	+	-	NT	NT	NA	NA	NT	NA	NA	NT	NA	NT	NA	NA	-	+	+	NT	NT	NT	-	NT	NT	NT	+	-	NT	-
	Acid phosphatase	+	NT	+	NT	NA	NA	NT	NA	NA	NT	NA	NA	NT	NT	NA	NA	NT	NA	NA	+	+	+	NT	NT	NA	NA	NT	NA	NA	NT	NA	NT	NA	NA	+	+	+	NT	NT	NT	+	NT	NT	NT	+	+	NT	+
	Naphtol AS-BI-phosphohydrolase	+	NT	+	NT	NA	NA	NT	NA	NA	NT	NA	NA	NT	NT	NA	NA	NT	NA	NA	+	+	+	NT	NT	NA	NA	NT	NA	NA	NT	NA	NT	NA	NA	+	+	+	NT	NT	NT	+	NT	NT	NT	+	+	NT	+
	α-galactosidase	-	NT	+	NT	NA	NA	NT	NA	NA	NT	NA	NA	NT	NT	NA	NA	NT	NA	NA	-	-	-	+	NT	NA	NA	NT	NA	NA	NT	NA	NT	NA	NA	-	-	-	NT	NT	NT	-	NT	NT	NT	+	-	NT	-
	β-galactosidase	-	NT	-	NT	NA	NA	NT	NA	NA	NT	NA	NA	NT	NT	NA	NA	NT	NA	NA	-	-	-	+	NT	NA	NA	NT	NA	NA	NT	NA	NT	NA	NA	-	-	-	NT	NT	NT	-	NT	NT	+	+	-	+	-
	β-glucuronidase	-	NT	-	NT	NA	NA	NT	NA	NA	NT	NA	NA	NT	NT	NA	NA	NT	NA	NA	-	-	-	NT	NT	NA	NA	NT	NA	NA	NT	NA	NT	NA	NA	-	-	-	NT	NT	NT	-	NT	NT	NT	-	-	NT	-
	α-glucosidase	-	NT	+	NT	NA	NA	NT	NA	NA	NT	NA	NA	NT	NT	NA	NA	NT	NA	NA	-	-	-	NT	NT	NA	NA	NT	NA	NA	NT	NA	NT	NA	NA	-	+	+	NT	NT	NT	-	NT	NT	NT	+	+	NT	+
	β-glucosidase	-	NT	+	NT	NA	NA	NT	NA	NA	NT	NA	NA	NT	NT	NA	NA	NT	NA	NA	-	-	-	NT	NT	NA	NA	NT	NA	NA	NT	NA	NT	NA	NA	-	-	+	NT	NT	NT	-	NT	NT	NT	+	-	NT	-
	N-acetyl-β-glucosaminidase	-	NT	-	NT	NA	NA	NT	NA	NA	NT	NA	NA	NT	NT	NA	NA	NT	NA	NA	-	-	-	NT	NT	NA	NA	NT	NA	NA	NT	NA	NT	NA	NA	-	-	-	NT	NT	NT	-	NT	NT	NT	+	+	NT	+
	α-mannosidase	-	NT	-	NT	NA	NA	NT	NA	NA	NT	NA	NA	NT	NT	NA	NA	NT	NA	NA	-	-	-	NT	NT	NA	NA	NT	NA	NA	NT	NA	NT	NA	NA	-	-	-	NT	NT	NT	-	NT	NT	NT	-	-	NT	-
	α-fucosidase	-	NT	-	NT	NA	NA	NT	NA	NA	NT	NA	NA	NT	NT	NA	NA	NT	NA	NA	-	-	-	NT	NT	NA	NA	NT	NA	NA	NT	NA	NT	NA	NA	-	-	-	NT	NT	NT	-	NT	NT	NT	-	-	NT	-
a Salinity ranges are in %(w/v) sea salts for our strains, Glaciecola nitratireducens (number 13), Croceitalea dokdonensis (number 28) and C. eckloniae (number 29) and in %(w/v) NaCl for the rest
b Results for the assimilation of certain compounds (without results for other activities) are indicated in some strains where this test was not performed only for comparative reasons
Species used for the comparisons:
Number	Species	Reference
1	Tropicimonas isoalkanivorans	Harwati, T. U., Kasai, Y., Kodama, Y., Susilaningsih, D., and Watanabe, K. (2009). Tropicimonas isoalkanivorans gen. nov., sp. nov., a branched-alkane-degrading bacterium isolated from Semarang Port in Indonesia. Int. J. Syst. Evol. Microbiol. 59, 388–391. doi: 10.1099/ijs.0.65822-0.
2	Tropicimonas sediminicola	Shin, N. R., Roh, S. W., Kim, M. S., Yun, B., Whon, T. W., Kim, Y. O., et al. (2012). Tropicimonas sediminicola sp. nov., isolated from marine sediment. Int. J. Syst. Evol. Microbiol. 62, 2424–2429. doi: 10.1099/ijs.0.037929-0.
3	Stakelama pacifica	Chen, C., Zheng, Q., Wang, Y. N., Yan, X. J., Hao, L. K., Du, X., et al. (2010). Stakelama pacifica gen. nov., sp. nov., a new member of the family Sphingomonadaceae isolated from the Pacific Ocean. Int. J. Syst. Evol. Microbiol. 60, 2857–2861. doi: 10.1099/ijs.0.018945-0.
4	Stakelama marina	Wang, S., Cao, X., Liu, L., Liu, R., Bian, Z., Zhang, X. H., et al. (2023). Stakelama marina sp. nov., isolated from seawater of the Tangyin hydrothermal field in the Okinawa Trough. Int. J. Syst. Evol. Microbiol. 73, 1–8. doi: 10.1099/ijsem.0.005902.
5	Croceicocus hydrothermalis	Chen, B., Ye, Y., Lin, D., Zhang, M., Sun, J., and Tang, K. (2022). Croceicoccus hydrothermalis sp. nov., isolated from shallow-sea hydrothermal system off Kueishantao Island. Int. J. Syst. Evol. Microbiol. 72, 1–7. doi: 10.1099/ijsem.0.005472.
6	Croceicoccus marinus	Xu, X. W., Wu, Y. H., Wang, C. S., Wang, X. G., Oren, A., and Wu, M. (2009). Croceicoccus marinus gen. nov., sp. nov., a yellow-pigmented bacterium from deep-sea sediment, and emended description of the family Erythrobacteraceae. Int. J. Syst. Evol. Microbiol. 59, 2247–2253. doi: 10.1099/ijs.0.004267-0.
7	Algiphilus acroporae	Sun, H., Zheng, H., Liao, B., Chen, B., Li, A., and Xiao, B. (2022). Algiphilus acroporae sp. nov. and Coraliihabitans acroporae gen. nov. sp. nov., isolated from scleractinian coral Acropora digitifera. Int. J. Syst. Evol. Microbiol. 72, 1–13. doi: 10.1099/ijsem.0.005321.
8	Algiphilus aromaticivorans	Gutierrez, T., Green, D. H., Whitman, W. B., Nichols, P. D., Semple, K. T., and Aitken, M. D. (2012). Algiphilus aromaticivorans gen. nov., sp. nov., an aromatic hydrocarbon-degrading bacterium isolated from a culture of the marine dinoflagellate Lingulodinium polyedrum, and proposal of Algiphilaceae fam. nov. Int. J. Syst. Evol. Microbiol. 62, 2743–2749. doi: 10.1099/ijs.0.033324-0.
9	Salinisphaera halophila	Zhang, Y. J., Tang, S. K., Shi, R., Klenk, H. P., Chen, C., Yang, L. L., et al. (2012). Salinisphaera halophila sp. nov., a moderately halophilic bacterium isolated from brine of a salt well. Int. J. Syst. Evol. Microbiol. 62, 2174–2179. doi: 10.1099/ijs.0.035584-0.
10	Salinisphaera orenii	Park, S. J., Cha, I. T., Kim, S. J., Shin, K. S., Hong, Y. S., Roh, D. H., et al. (2012). Salinisphaera orenii sp. nov., isolated from a solar saltern. Int. J. Syst. Evol. Microbiol. 62, 1877–1883. doi: 10.1099/ijs.0.028647-0.
11	Glaciecola punicea	Bowman, J. P., Mccammon, S. a, Brown, J. L., and Mcmeekin, T. a (1998). Glaciecola punicea gen. nov., sp. nov. and Glaciecola pallidula gen. nov., sp. nov. : psychrophilic bacteria from Antarctic sea-ice habitats. Int. J. Syst. Bacteriol., 1213–1222.
12	Ningiella ruwaisensis	Fotedar, R., Caldwell, M. E., Sankaranarayanan, K., Al-Zeyara, A., Al-Malki, A., Kaul, R., et al. (2020). Ningiella ruwaisensis gen. Nov., sp. nov., a member of the family Alteromonadaceae isolated from marine water of the Arabian Gulf. Int. J. Syst. Evol. Microbiol. 70, 4130–4138. doi: 10.1099/ijsem.0.004256.
13	Glaciecola nitratireducens	Baik, K. S., Park, Y. D., Seong, C. N., Kim, E. M., Bae, K. S., and Chun, J. (2006). Glaciecola nitratireducens sp. nov., isolated from seawater. Int. J. Syst. Evol. Microbiol. 56, 2185–2188. doi: 10.1099/ijs.0.64330-0.
14	Glaciecola pallidula	Bowman, J. P., Mccammon, S. a, Brown, J. L., and Mcmeekin, T. a (1998). Glaciecola punicea gen. nov., sp. nov. and Glaciecola pallidula gen. nov., sp. nov. : psychrophilic bacteria from Antarctic sea-ice habitats. Int. J. Syst. Bacteriol., 1213–1222.
15	Thalassotalea insulae	Park, S., Choi, J., Won, S. M., and Yoon, J. H. (2018). Thalassotalea insulae sp. nov., isolated from tidal flat sediment. Int. J. Syst. Evol. Microbiol. 68, 1321–1326. doi: 10.1099/ijsem.0.002671.
16	Thalassotalea ganghwensis	Zhang, Y., Tang, K., Shi, X., and Zhang, X. H. (2014). Description of Thalassotalea piscium gen. nov., sp. nov., isolated from flounder (Paralichthys olivaceus), reclassification of four species of the genus Thalassomonas as members of the genus Thalassotalea gen. nov. and emended description of the genus Thalassomonas. Int. J. Syst. Evol. Microbiol. 64, 1223–1228. doi: 10.1099/ijs.0.055913-0.
17	Patiriisocius marinistellae	Kawano, K., Ushijima, N., Kihara, M., and Itoh, H. (2020). Patiriisocius marinistellae gen. nov., sp. nov., isolated from the starfish Patiria pectinifera, and reclassification of Ulvibacter marinus as a member of the genus Patiriisocius comb. nov. Int. J. Syst. Evol. Microbiol. 70, 4119–4129. doi: 10.1099/ijsem.0.004254.
18	Patiriisocis marinus	Kawano, K., Ushijima, N., Kihara, M., and Itoh, H. (2020). Patiriisocius marinistellae gen. nov., sp. nov., isolated from the starfish Patiria pectinifera, and reclassification of Ulvibacter marinus as a member of the genus Patiriisocius comb. nov. Int. J. Syst. Evol. Microbiol. 70, 4119–4129. doi: 10.1099/ijsem.0.004254.
19	Urechidicola croceus	Shin, S. K., and Yi, H. (2020). Urechidicola croceus gen. nov., sp. nov., a member of the family Flavobacteriaceae. Int. J. Syst. Evol. Microbiol. 70, 1751–1757. doi: 10.1099/ijsem.0.003966.
20	Winogradskyella thalassocola	Nedashkovskaya, O. I., Kim, S. B., Han, S. K., Snauwaert, C., Vancanneyt, M., Swings, J., et al. (2005). Winogradskyella thalassocola gen. nov., sp. nov., Winogradskyella epiphytica sp. nov. and Winogradskyella eximia sp. nov., marine bacteria of the family Flavobacteriaceae. Int. J. Syst. Evol. Microbiol. 55, 49–55. doi: 10.1099/ijs.0.63307-0.
21	Winogradskyella echinorum	Nedashkovskaya, O. I., Vancanneyt, M., Kim, S. B., and Zhukova, N. V. (2009). Winogradskyella echinorum sp. nov., a marine bacterium of the family Flavobacteriaceae isolated from the sea urchin Strongylocentrotus intermedius. Int. J. Syst. Evol. Microbiol. 59, 1465–1468. doi: 10.1099/ijs.0.005421-0.
22	Polaribacter pectinis	Jeong, S. W., Han, J. E., Lee, J. Y., Yoo, J. H., Kim, D. Y., Jeong, I. C., et al. (2022). Description of Polaribacter batillariae sp. nov., Polaribacter cellanae sp. nov., and Polaribacter pectinis sp. nov., novel bacteria isolated from the gut of three types of South Korean shellfish. J. Microbiol. 60, 576–584. doi: 10.1007/s12275-022-1604-3.
23	Polaribacter septentrionalilitoris	Choo, S., Borchert, E., Wiese, J., Saha, M., Künzel, S., Weinberger, F., et al. (2020). Polaribacter septentrionalilitoris sp. nov., isolated from the biofilm of a stone from the north sea. Int. J. Syst. Evol. Microbiol. 70, 4305–4314. doi: 10.1099/ijsem.0.004290.
24	Salegentibacter mishustinae	Nedashkovskaya, O. I., Kim, S. B., Lysenko, A. M., Mikhailov, V. V., Bae, K. S., and Kim, I. S. (2005). Salegentibacter mishustinae sp. nov., isolated from the sea urchin Strongylocentrotus intermedius. Int. J. Syst. Evol. Microbiol. 55, 235–238. doi: 10.1099/ijs.0.63297-0.
25	Salegentibacter agarivorans	Nedashkovskaya, O. I., Kim, S. B., Vancanneyt, M., Shin, D. S., Lysenko, A. M., Shevchenko, L. S., et al. (2006). Salegentibacter agarivorans sp. nov., a novel marine bacterium of the family Flavobacteriaceae isolated from the sponge Artemisina sp. Int. J. Syst. Evol. Microbiol. 56, 883–887. doi: 10.1099/ijs.0.64167-0.
26	Salegentibacter salarius	Yoon, J. H., Jung, S. Y., Kang, S. J., Jung, Y. T., and Oh, T. K. (2007). Salegentibacter salarius sp. nov., isolated from a marine solar saltern. Int. J. Syst. Evol. Microbiol. 57, 2738–2742. doi: 10.1099/ijs.0.65253-0.
27	Salegentibacter salegens	Dobson, S. J., Colwell, R. R., McMeekin, T. A., and Franzmann, P. D. (1993). Direct sequencing of the polymerase chain reaction-amplified 16S rRNA gene of Flavobacterium gondwanense sp. nov. and Flavobacterium salegens sp. nov., two new species from a hypersaline Antarctic lake. Int. J. Syst. Bacteriol. 43, 77–83. doi: 10.1099/00207713-43-1-77.
28	Croceitalea dokdonensis	Lee, H. S., Kwon, K. K., Yang, S. H., Bae, S. S., Park, C. H., Kim, S. J., et al. (2008). Description of Croceitalea gen. nov. in the family Flavobacteriaceae with two species, Croceitalea eckloniae sp. nov. and Croceitalea dokdonensis sp. nov., isolated from the rhizosphere of the marine alga Ecklonia kurome. Int. J. Syst. Evol. Microbiol. 58, 2505–2510. doi: 10.1099/ijs.0.65697-0.
29	Croceitalea eckloniae	Lee, H. S., Kwon, K. K., Yang, S. H., Bae, S. S., Park, C. H., Kim, S. J., et al. (2008). Description of Croceitalea gen. nov. in the family Flavobacteriaceae with two species, Croceitalea eckloniae sp. nov. and Croceitalea dokdonensis sp. nov., isolated from the rhizosphere of the marine alga Ecklonia kurome. Int. J. Syst. Evol. Microbiol. 58, 2505–2510. doi: 10.1099/ijs.0.65697-0.
30	Pricia antarctica	Yu, Y., Li, H. R., Zeng, Y. X., Sun, K., and Chen, B. (2012). Pricia antarctica gen. nov., sp. nov., a member of the family Flavobacteriaceae, isolated from antarctic intertidal sediment. Int. J. Syst. Evol. Microbiol. 62, 2218–2223. doi: 10.1099/ijs.0.037515-0.
31	Rubrivirga marina	Park, S., Song, J., Yoshizawa, S., Choi, A., Cho, J. C., and Kogure, K. (2013). Rubrivirga marina gen. nov., sp. nov., a member of the family Rhodothermaceae isolated from deep seawater. Int. J. Syst. Evol. Microbiol. 63, 2229–2233. doi: 10.1099/ijs.0.046318-0.
32	Rubrivirga profundi	Song, J., Joung, Y., Park, S., Cho, J. C., and Kogure, K. (2016). Rubrivirga profundi sp. nov., isolated from deep-sea water, and emended description of the genus Rubrivirga. Int. J. Syst. Evol. Microbiol. 66, 3253–3257. doi: 10.1099/ijsem.0.001182.
[truncated: 10 more columns]
